# Supplementary material for: ﻿Two new species of Sinolachnus Hille Ris Lambers (Hemiptera, Aphididae, Lachninae) from China
Source: Zookeys. 2023 Oct 12;1182:135–51. doi: 10.3897/zookeys.1182.110322 (PMC10587776; doi:10.3897/zookeys.1182.110322)
Supplement: XML Treatment for Sinolachnus rubusis [file zookeys.1182.110322-treatment1.xml]

<!DOCTYPE tp:taxon-treatment
  PUBLIC "-//TaxonX//DTD Taxonomic Treatment Publishing DTD v0 20100105//EN" "tax-treatment-NSO.dtd">
<tp:taxon-treatment xmlns:tp="http://www.plazi.org/taxpub"><tp:treatment-meta><kwd-group><label>Taxon classification</label><kwd>
              <named-content content-type="kingdom">Animalia</named-content>
            </kwd><kwd>
              <named-content content-type="order">Hemiptera</named-content>
            </kwd><kwd>
              <named-content content-type="family">Aphididae</named-content>
            </kwd></kwd-group><mixed-citation publication-type="journal"><person-group><name><surname>Li</surname><given-names>Zhao-Xu</given-names></name><name><surname>Chen</surname><given-names>Jing</given-names></name><name><surname>Jiang</surname><given-names>Li-Yun</given-names></name><name><surname>Qiao</surname><given-names>Ge-Xia</given-names></name></person-group><article-title>﻿Two new species of <italic><tp:taxon-name><tp:taxon-name-part taxon-name-part-type="genus" reg="Sinolachnus">Sinolachnus</tp:taxon-name-part></tp:taxon-name></italic> Hille Ris Lambers (<tp:taxon-name><tp:taxon-name-part taxon-name-part-type="order">Hemiptera</tp:taxon-name-part></tp:taxon-name>, <tp:taxon-name><tp:taxon-name-part taxon-name-part-type="family">Aphididae</tp:taxon-name-part></tp:taxon-name>, <tp:taxon-name><tp:taxon-name-part taxon-name-part-type="subfamily">Lachninae</tp:taxon-name-part></tp:taxon-name>) from China</article-title><source>Zookeys</source><day>12</day><month>10</month><year>2023</year><volume>1182</volume><fpage>135</fpage><lpage>151</lpage><pub-id pub-id-type="doi">10.3897/zookeys.1182.110322</pub-id></mixed-citation></tp:treatment-meta><tp:nomenclature><label>﻿</label><tp:taxon-name>
            <object-id xmlns:xlink="http://www.w3.org/1999/xlink" content-type="arpha" xlink:type="simple">B2ABF7E0-F0D0-591C-892B-05A744250F31</object-id>
            <tp:taxon-name-part taxon-name-part-type="genus" reg="Sinolachnus">Sinolachnus</tp:taxon-name-part>
            <tp:taxon-name-part taxon-name-part-type="species" reg="rubusis">rubusis</tp:taxon-name-part>
            <object-id xmlns:xlink="http://www.w3.org/1999/xlink" content-type="zoobank" xlink:type="simple">https://zoobank.org/E2426EA3-0D93-4EA5-AFD9-9A5F9A1DD78F</object-id>
          </tp:taxon-name><tp:taxon-authority>Qiao &amp; Li</tp:taxon-authority><tp:taxon-status xmlns:xlink="http://www.w3.org/1999/xlink" xlink:type="simple">sp. nov.</tp:taxon-status><xref ref-type="fig" rid="F1">Figs 1–15</xref><xref ref-type="fig" rid="F2">, 16–27</xref><xref ref-type="fig" rid="F3">, 28–33</xref><xref ref-type="fig" rid="F4">, 34–35</xref><xref ref-type="table" rid="T1">, Table 1</xref></tp:nomenclature><tp:treatment-sec sec-type="type material" id="SECID0EBOAC"><title>Type material.</title><p><bold><italic>Holotype</italic></bold>: apterous viviparous female, CHINA: Shaanxi Province (Baoji City, Tongtianhe National Forest Park, <named-content xmlns:xlink="http://www.w3.org/1999/xlink" content-type="dwc:verbatimCoordinates" xlink:type="simple"><named-content content-type="geo-json" specific-use="{&#34;type&#34;:&#34;Point&#34;,&#34;coordinates&#34;:[106.586100,34.213300]}" id="NCID0EPOAC" xlink:type="simple">34.2133°N, 106.5861°E</named-content></named-content>, altitude 1650 m), 12 July 2016, No. 37534-1-1, on <italic><tp:taxon-name><tp:taxon-name-part taxon-name-part-type="genus" reg="Rubus">Rubus</tp:taxon-name-part></tp:taxon-name></italic> sp., coll. R. Chen and C.C. Du. <bold><italic>Paratypes</italic></bold>: seven apterous viviparous females and one alate viviparous female, with the same collection data as holotype; one apterous viviparous female and three alate viviparous females, CHINA: Sichuan Province (Ya’an City, Zhougong Mountain), 14 July 2018, No. 43462, on <italic><tp:taxon-name><tp:taxon-name-part taxon-name-part-type="genus" reg="Rubus">Rubus</tp:taxon-name-part></tp:taxon-name></italic> sp., coll. Yong Wang.</p></tp:treatment-sec><tp:treatment-sec sec-type="etymology" id="SECID0EFPAC"><title>Etymology.</title><p>The new species is named after the genus name of its host plant, <italic>rubusis</italic> being the masculine form.</p></tp:treatment-sec><tp:treatment-sec sec-type="diagnosis" id="SECID0ENPAC"><title>Diagnosis.</title><p>In apterae, abdominal tergites IV–VII with scattered sclerites, pleural and marginal sclerites often incompletely fused (Fig. <xref ref-type="fig" rid="F2">16</xref>). In alatae, antennae with fewer round and protuberant secondary rhinaria in various sizes, <abbrev xmlns:xlink="http://www.w3.org/1999/xlink" xlink:title="antennal segment" id="ABBRID0EXPAC" xlink:type="simple">Ant</abbrev>. III–VI with 29–54, 5–18, 3–14, 4–8 secondary rhinaria, respectively; abdominal tergite VII without sclerites.</p></tp:treatment-sec><tp:treatment-sec sec-type="description" id="SECID0E2PAC"><title>Description.</title><p><bold>Apterous viviparous female</bold>: Body oval, reddish-brown in life, dorsal patches and siphunculi dark brown (Fig. <xref ref-type="fig" rid="F4">34</xref>).</p><p><bold><italic>Mounted specimens.</italic></bold> Head, antennal segments except basal half of <abbrev xmlns:xlink="http://www.w3.org/1999/xlink" xlink:title="antennal segment" id="ABBRID0EPAAE" xlink:type="simple">Ant</abbrev>. III, rostral segments III–V, pronotum, mesonotum, distal half of tibiae, tarsi, siphunculi, cauda, anal plate and genital plate dark brown; other parts pale brown; coxae, trochanters, femora and basal half of tibiae pale yellowish-brown; setae on metanotum and abdominal tergites bearing dark base-sclerites. For morphometric data, see Table <xref ref-type="table" rid="T1">1</xref>.</p><table-wrap id="T1" position="float" orientation="portrait"><label>Table 1.</label><caption><p>Morphometric data of <italic><tp:taxon-name><tp:taxon-name-part taxon-name-part-type="genus" reg="Sinolachnus">Sinolachnus</tp:taxon-name-part><tp:taxon-name-part taxon-name-part-type="species" reg="rubusis">rubusis</tp:taxon-name-part></tp:taxon-name></italic> Qiao &amp; Li, sp. nov. (measurements in <abbrev xmlns:xlink="http://www.w3.org/1999/xlink" xlink:title="millimeter" id="ABBRID0ELBAE" xlink:type="simple">mm</abbrev>, with means in brackets).</p></caption><table id="TID0EZ5AE" rules="all"><tbody><tr><th rowspan="1" colspan="1"/><th rowspan="1" colspan="1">Characters</th><th rowspan="1" colspan="1">Apterous viviparous females (<italic>N</italic> = 9)</th><th rowspan="1" colspan="1">Alate viviparous females (<italic>N</italic> = 4)</th></tr><tr><td rowspan="28" colspan="1">Length (<abbrev xmlns:xlink="http://www.w3.org/1999/xlink" xlink:title="millimeter" id="ABBRID0ELCAE" xlink:type="simple">mm</abbrev>)</td><td rowspan="1" colspan="1">Body length</td><td rowspan="1" colspan="1">3.19–3.67 (3.42)</td><td rowspan="1" colspan="1">3.65–3.69 (3.67)</td></tr><tr><td rowspan="1" colspan="1">Body width</td><td rowspan="1" colspan="1">1.97–2.47 (2.25)</td><td rowspan="1" colspan="1">1.73–1.85 (1.79)</td></tr><tr><td rowspan="1" colspan="1">Antenna</td><td rowspan="1" colspan="1">1.56–1.84 (1.71)</td><td rowspan="1" colspan="1">1.66–1.88 (1.73)</td></tr><tr><td rowspan="1" colspan="1"><abbrev xmlns:xlink="http://www.w3.org/1999/xlink" xlink:title="antennal segment" id="ABBRID0ERDAE" xlink:type="simple">Ant</abbrev>. I</td><td rowspan="1" colspan="1">0.14–0.17 (0.15)</td><td rowspan="1" colspan="1">0.14–0.15 (0.14)</td></tr><tr><td rowspan="1" colspan="1"><abbrev xmlns:xlink="http://www.w3.org/1999/xlink" xlink:title="antennal segment" id="ABBRID0EAEAE" xlink:type="simple">Ant</abbrev>. II</td><td rowspan="1" colspan="1">0.11–0.13 (0.12)</td><td rowspan="1" colspan="1">0.10–0.11 (0.10)</td></tr><tr><td rowspan="1" colspan="1"><abbrev xmlns:xlink="http://www.w3.org/1999/xlink" xlink:title="antennal segment" id="ABBRID0EPEAE" xlink:type="simple">Ant</abbrev>. III</td><td rowspan="1" colspan="1">0.59–0.77 (0.69)</td><td rowspan="1" colspan="1">0.69–0.79 (0.72)</td></tr><tr><td rowspan="1" colspan="1"><abbrev xmlns:xlink="http://www.w3.org/1999/xlink" xlink:title="antennal segment" id="ABBRID0E5EAE" xlink:type="simple">Ant</abbrev>. IV</td><td rowspan="1" colspan="1">0.20–0.26 (0.23)</td><td rowspan="1" colspan="1">0.21–0.28 (0.24)</td></tr><tr><td rowspan="1" colspan="1"><abbrev xmlns:xlink="http://www.w3.org/1999/xlink" xlink:title="antennal segment" id="ABBRID0ENFAE" xlink:type="simple">Ant</abbrev>. V</td><td rowspan="1" colspan="1">0.21–0.26 (0.22)</td><td rowspan="1" colspan="1">0.23–0.26 (0.24)</td></tr><tr><td rowspan="1" colspan="1"><abbrev xmlns:xlink="http://www.w3.org/1999/xlink" xlink:title="antennal segment" id="ABBRID0E3FAE" xlink:type="simple">Ant</abbrev>. VIb</td><td rowspan="1" colspan="1">0.16–0.22 (0.19)</td><td rowspan="1" colspan="1">0.18–0.20 (0.19)</td></tr><tr><td rowspan="1" colspan="1">
                    <abbrev xmlns:xlink="http://www.w3.org/1999/xlink" xlink:title="processus terminalis" id="ABBRID0ELGAE" xlink:type="simple">PT</abbrev>
                  </td><td rowspan="1" colspan="1">0.09–0.11 (0.10)</td><td rowspan="1" colspan="1">0.09–0.10 (0.09)</td></tr><tr><td rowspan="1" colspan="1">
                    <abbrev xmlns:xlink="http://www.w3.org/1999/xlink" xlink:title="ultimate rostral segment" id="ABBRID0E1GAE" xlink:type="simple">URS</abbrev>
                  </td><td rowspan="1" colspan="1">0.24–0.26 (0.25)</td><td rowspan="1" colspan="1">0.23–0.25 (0.24)</td></tr><tr><td rowspan="1" colspan="1">Hind femur</td><td rowspan="1" colspan="1">1.15–1.34 (1.27)</td><td rowspan="1" colspan="1">1.35–1.44 (1.40)</td></tr><tr><td rowspan="1" colspan="1">Hind tibia</td><td rowspan="1" colspan="1">1.90–2.28 (2.13)</td><td rowspan="1" colspan="1">2.28–2.51 (2.39)</td></tr><tr><td rowspan="1" colspan="1">
                    <abbrev xmlns:xlink="http://www.w3.org/1999/xlink" xlink:title="basal width of first hind tarsal segment" id="ABBRID0E4HAE" xlink:type="simple">HT Ib</abbrev>
                  </td><td rowspan="1" colspan="1">0.05–0.06 (0.05)</td><td rowspan="1" colspan="1">0.05</td></tr><tr><td rowspan="1" colspan="1">
                    <abbrev xmlns:xlink="http://www.w3.org/1999/xlink" xlink:title="dorsal length of first hind tarsal segment" id="ABBRID0EMIAE" xlink:type="simple">HT Id</abbrev>
                  </td><td rowspan="1" colspan="1">0.02</td><td rowspan="1" colspan="1">0.02</td></tr><tr><td rowspan="1" colspan="1">
                    <abbrev xmlns:xlink="http://www.w3.org/1999/xlink" xlink:title="ventral length of first hind tarsal segment" id="ABBRID0E2IAE" xlink:type="simple">HT Iv</abbrev>
                  </td><td rowspan="1" colspan="1">0.10–0.12 (0.11)</td><td rowspan="1" colspan="1">0.10–0.11 (0.10)</td></tr><tr><td rowspan="1" colspan="1">
                    <abbrev xmlns:xlink="http://www.w3.org/1999/xlink" xlink:title="second hind tarsal segment" id="ABBRID0EKJAE" xlink:type="simple">HT II</abbrev>
                  </td><td rowspan="1" colspan="1">0.31–0.37 (0.33)</td><td rowspan="1" colspan="1">0.31–0.35 (0.33)</td></tr><tr><td rowspan="1" colspan="1">
                    <abbrev xmlns:xlink="http://www.w3.org/1999/xlink" xlink:title="basal width of siphunculus" id="ABBRID0EZJAE" xlink:type="simple">BW SIPH</abbrev>
                  </td><td rowspan="1" colspan="1">0.36–0.43 (0.40)</td><td rowspan="1" colspan="1">0.41–0.44 (0.42)</td></tr><tr><td rowspan="1" colspan="1">
                    <abbrev xmlns:xlink="http://www.w3.org/1999/xlink" xlink:title="distal width of siphunculus" id="ABBRID0EIKAE" xlink:type="simple">DW SIPH</abbrev>
                  </td><td rowspan="1" colspan="1">0.11–0.12 (0.11)</td><td rowspan="1" colspan="1">0.10</td></tr><tr><td rowspan="1" colspan="1">Cauda</td><td rowspan="1" colspan="1">0.13–0.15 (0.14)</td><td rowspan="1" colspan="1">0.12–0.13 (0.12)</td></tr><tr><td rowspan="1" colspan="1">
                    <abbrev xmlns:xlink="http://www.w3.org/1999/xlink" xlink:title="basal width of cauda" id="ABBRID0EBLAE" xlink:type="simple">BW Cauda</abbrev>
                  </td><td rowspan="1" colspan="1">0.31–0.40 (0.36)</td><td rowspan="1" colspan="1">0.26–0.32 (0.28)</td></tr><tr><td rowspan="1" colspan="1">
                    <abbrev xmlns:xlink="http://www.w3.org/1999/xlink" xlink:title="basal diameter of antennal segment" id="ABBRID0EQLAE" xlink:type="simple">Ant. III BD</abbrev>
                  </td><td rowspan="1" colspan="1">0.04–0.05 (0.05)</td><td rowspan="1" colspan="1">0.04–0.05 (0.04)</td></tr><tr><td rowspan="1" colspan="1">
                    <abbrev xmlns:xlink="http://www.w3.org/1999/xlink" xlink:title="mid-width of hind tibia" id="ABBRID0E6LAE" xlink:type="simple">MW hind tibia</abbrev>
                  </td><td rowspan="1" colspan="1">0.09–0.10 (0.09)</td><td rowspan="1" colspan="1">0.08–0.09 (0.08)</td></tr><tr><td rowspan="1" colspan="1">
                    <abbrev xmlns:xlink="http://www.w3.org/1999/xlink" xlink:title="the longest seta on vertex" id="ABBRID0EOMAE" xlink:type="simple">Frontal setae</abbrev>
                  </td><td rowspan="1" colspan="1">0.09–0.12 (0.10)</td><td rowspan="1" colspan="1">0.10–0.11 (0.11)</td></tr><tr><td rowspan="1" colspan="1">
                    <abbrev xmlns:xlink="http://www.w3.org/1999/xlink" xlink:title="the longest marginal seta on abdominal tergite I" id="ABBRID0E4MAE" xlink:type="simple">Setae on Tergite I</abbrev>
                  </td><td rowspan="1" colspan="1">0.09–0.11 (0.10)</td><td rowspan="1" colspan="1">0.10–0.13 (0.11)</td></tr><tr><td rowspan="1" colspan="1">
                    <abbrev xmlns:xlink="http://www.w3.org/1999/xlink" xlink:title="the longest seta on abdominal tergite VIII" id="ABBRID0EMNAE" xlink:type="simple">Setae on Tergite VIII</abbrev>
                  </td><td rowspan="1" colspan="1">0.11–0.14 (0.13)</td><td rowspan="1" colspan="1">0.11–0.13 (0.12)</td></tr><tr><td rowspan="1" colspan="1">
                    <abbrev xmlns:xlink="http://www.w3.org/1999/xlink" xlink:title="the longest seta on antennal segment III" id="ABBRID0E2NAE" xlink:type="simple">Setae on Ant. III</abbrev>
                  </td><td rowspan="1" colspan="1">0.08–0.10 (0.09)</td><td rowspan="1" colspan="1">0.10–0.11 (0.10)</td></tr><tr><td rowspan="1" colspan="1">
                    <abbrev xmlns:xlink="http://www.w3.org/1999/xlink" xlink:title="the longest seta on hind tibia" id="ABBRID0EKOAE" xlink:type="simple">Setae on Hind tibia</abbrev>
                  </td><td rowspan="1" colspan="1">0.09–0.10 (0.09)</td><td rowspan="1" colspan="1">0.11–0.12 (0.11)</td></tr><tr><td rowspan="16" colspan="1">Ratio (times)</td><td rowspan="1" colspan="1">Body length/Body width</td><td rowspan="1" colspan="1">1.40–1.62 (1.52)</td><td rowspan="1" colspan="1">1.99–2.11 (2.05)</td></tr><tr><td rowspan="1" colspan="1">Whole antenna/Body</td><td rowspan="1" colspan="1">0.44–0.57 (0.50)</td><td rowspan="1" colspan="1">0.45–0.51 (0.48)</td></tr><tr><td rowspan="1" colspan="1">Hind femur/<abbrev xmlns:xlink="http://www.w3.org/1999/xlink" xlink:title="antennal segment" id="ABBRID0EQPAE" xlink:type="simple">Ant</abbrev>. III</td><td rowspan="1" colspan="1">1.74–1.93 (1.85)</td><td rowspan="1" colspan="1">1.82–1.94 (1.88)</td></tr><tr><td rowspan="1" colspan="1">Hind tibia/Body</td><td rowspan="1" colspan="1">0.56–0.69 (0.62)</td><td rowspan="1" colspan="1">0.62–0.68 (0.65)</td></tr><tr><td rowspan="1" colspan="1"><abbrev xmlns:xlink="http://www.w3.org/1999/xlink" xlink:title="processus terminalis" id="ABBRID0EJQAE" xlink:type="simple">PT</abbrev>/<abbrev xmlns:xlink="http://www.w3.org/1999/xlink" xlink:title="antennal segment" id="ABBRID0ENQAE" xlink:type="simple">Ant</abbrev>. VIb</td><td rowspan="1" colspan="1">0.41–0.62 (0.51)</td><td rowspan="1" colspan="1">0.44–0.54 (0.49)</td></tr><tr><td rowspan="1" colspan="1"><abbrev xmlns:xlink="http://www.w3.org/1999/xlink" xlink:title="ultimate rostral segment" id="ABBRID0E3QAE" xlink:type="simple">URS</abbrev>/<abbrev xmlns:xlink="http://www.w3.org/1999/xlink" xlink:title="basal width of ultimate rostral segment" id="ABBRID0EARAE" xlink:type="simple">BW URS</abbrev></td><td rowspan="1" colspan="1">2.63–3.37 (2.90)</td><td rowspan="1" colspan="1">2.93–3.21 (3.10)</td></tr><tr><td rowspan="1" colspan="1"><abbrev xmlns:xlink="http://www.w3.org/1999/xlink" xlink:title="ultimate rostral segment" id="ABBRID0EORAE" xlink:type="simple">URS</abbrev>/<abbrev xmlns:xlink="http://www.w3.org/1999/xlink" xlink:title="second hind tarsal segment" id="ABBRID0ESRAE" xlink:type="simple">HT II</abbrev></td><td rowspan="1" colspan="1">0.65–0.81 (0.75)</td><td rowspan="1" colspan="1">0.71–0.77 (0.75)</td></tr><tr><td rowspan="1" colspan="1"><abbrev xmlns:xlink="http://www.w3.org/1999/xlink" xlink:title="basal width of first hind tarsal segment" id="ABBRID0EASAE" xlink:type="simple">HT Ib</abbrev>/<abbrev xmlns:xlink="http://www.w3.org/1999/xlink" xlink:title="dorsal length of first hind tarsal segment" id="ABBRID0EESAE" xlink:type="simple">HT Id</abbrev></td><td rowspan="1" colspan="1">2.26–3.47 (2.68)</td><td rowspan="1" colspan="1">2.25–2.71 (2.44)</td></tr><tr><td rowspan="1" colspan="1"><abbrev xmlns:xlink="http://www.w3.org/1999/xlink" xlink:title="basal width of first hind tarsal segment" id="ABBRID0ESSAE" xlink:type="simple">HT Ib</abbrev>/<abbrev xmlns:xlink="http://www.w3.org/1999/xlink" xlink:title="ventral length of first hind tarsal segment" id="ABBRID0EWSAE" xlink:type="simple">HT Iv</abbrev></td><td rowspan="1" colspan="1">0.42–0.48 (0.46)</td><td rowspan="1" colspan="1">0.41–0.48 (0.44)</td></tr><tr><td rowspan="1" colspan="1"><abbrev xmlns:xlink="http://www.w3.org/1999/xlink" xlink:title="the longest seta on vertex" id="ABBRID0EETAE" xlink:type="simple">Frontal setae</abbrev>/<abbrev xmlns:xlink="http://www.w3.org/1999/xlink" xlink:title="basal diameter of antennal segment" id="ABBRID0EITAE" xlink:type="simple">Ant. III BD</abbrev></td><td rowspan="1" colspan="1">1.87–2.86 (2.18)</td><td rowspan="1" colspan="1">2.28–2.80 (2.56)</td></tr><tr><td rowspan="1" colspan="1"><abbrev xmlns:xlink="http://www.w3.org/1999/xlink" xlink:title="the longest marginal seta on abdominal tergite I" id="ABBRID0EWTAE" xlink:type="simple">Setae on Tergite I</abbrev>/<abbrev xmlns:xlink="http://www.w3.org/1999/xlink" xlink:title="basal diameter of antennal segment" id="ABBRID0E1TAE" xlink:type="simple">Ant. III BD</abbrev></td><td rowspan="1" colspan="1">1.89–2.43 (2.16)</td><td rowspan="1" colspan="1">2.32–3.18 (2.64)</td></tr><tr><td rowspan="1" colspan="1"><abbrev xmlns:xlink="http://www.w3.org/1999/xlink" xlink:title="the longest seta on abdominal tergite VIII" id="ABBRID0EIUAE" xlink:type="simple">Setae on Tergite VIII</abbrev>/<abbrev xmlns:xlink="http://www.w3.org/1999/xlink" xlink:title="basal diameter of antennal segment" id="ABBRID0EMUAE" xlink:type="simple">Ant. III BD</abbrev></td><td rowspan="1" colspan="1">2.49–3.09 (2.78)</td><td rowspan="1" colspan="1">2.66–3.05 (2.88)</td></tr><tr><td rowspan="1" colspan="1"><abbrev xmlns:xlink="http://www.w3.org/1999/xlink" xlink:title="the longest seta on antennal segment III" id="ABBRID0E1UAE" xlink:type="simple">Setae on Ant. III</abbrev>/<abbrev xmlns:xlink="http://www.w3.org/1999/xlink" xlink:title="basal diameter of antennal segment" id="ABBRID0E5UAE" xlink:type="simple">Ant. III BD</abbrev></td><td rowspan="1" colspan="1">1.74–2.38 (1.96)</td><td rowspan="1" colspan="1">2.21–2.65 (2.42)</td></tr><tr><td rowspan="1" colspan="1"><abbrev xmlns:xlink="http://www.w3.org/1999/xlink" xlink:title="the longest seta on hind tibia" id="ABBRID0EMVAE" xlink:type="simple">Setae on Hind tibia</abbrev>/<abbrev xmlns:xlink="http://www.w3.org/1999/xlink" xlink:title="mid-width of hind tibia" id="ABBRID0EQVAE" xlink:type="simple">MW hind tibia</abbrev></td><td rowspan="1" colspan="1">0.95–1.09 (1.01)</td><td rowspan="1" colspan="1">1.30–1.57 (1.43)</td></tr><tr><td rowspan="1" colspan="1"><abbrev xmlns:xlink="http://www.w3.org/1999/xlink" xlink:title="distal width of siphunculus" id="ABBRID0E5VAE" xlink:type="simple">DW SIPH</abbrev>/<abbrev xmlns:xlink="http://www.w3.org/1999/xlink" xlink:title="basal width of siphunculus" id="ABBRID0ECWAE" xlink:type="simple">BW SIPH</abbrev></td><td rowspan="1" colspan="1">0.26–0.32 (0.29)</td><td rowspan="1" colspan="1">0.23–0.24 (0.23)</td></tr><tr><td rowspan="1" colspan="1">Cauda/<abbrev xmlns:xlink="http://www.w3.org/1999/xlink" xlink:title="basal width of cauda" id="ABBRID0EQWAE" xlink:type="simple">BW Cauda</abbrev></td><td rowspan="1" colspan="1">0.38–0.43 (0.41)</td><td rowspan="1" colspan="1">0.40–0.50 (0.44)</td></tr></tbody></table></table-wrap><p><bold><italic>Head.</italic></bold> Head dorsum smooth, with an obvious dark median suture. Head with 88–111 long and pointed dorsal setae. Frons round. Ocular tubercles well developed (Figs <xref ref-type="fig" rid="F1">1</xref>, <xref ref-type="fig" rid="F2">18</xref>). Antennae almost smooth (Figs <xref ref-type="fig" rid="F1">2</xref>, <xref ref-type="fig" rid="F2">19</xref>), distal part of <abbrev xmlns:xlink="http://www.w3.org/1999/xlink" xlink:title="antennal segment" id="ABBRID0EQXAE" xlink:type="simple">Ant</abbrev>. II with polygonal reticulations on dorsal (Fig. <xref ref-type="fig" rid="F1">3</xref>), basal part of <abbrev xmlns:xlink="http://www.w3.org/1999/xlink" xlink:title="antennal segment" id="ABBRID0EYXAE" xlink:type="simple">Ant</abbrev>. III and <abbrev xmlns:xlink="http://www.w3.org/1999/xlink" xlink:title="processus terminalis" id="ABBRID0E3XAE" xlink:type="simple">PT</abbrev> with transverse striae. Antennal setae fine, long and pointed, <abbrev xmlns:xlink="http://www.w3.org/1999/xlink" xlink:title="antennal segment" id="ABBRID0EAYAE" xlink:type="simple">Ant</abbrev>. I–VI each with 20–28, 18–30, 94–139, 30–40, 34–40, 25–35+2–3 setae, respectively; apex of <abbrev xmlns:xlink="http://www.w3.org/1999/xlink" xlink:title="processus terminalis" id="ABBRID0EEYAE" xlink:type="simple">PT</abbrev> with 3–5 short blunt setae. Primary rhinaria elliptical, <abbrev xmlns:xlink="http://www.w3.org/1999/xlink" xlink:title="antennal segment" id="ABBRID0EIYAE" xlink:type="simple">Ant</abbrev>. VI with 3–6 accessory rhinaria around primary rhinaria; secondary rhinaria almost round and protuberant in various sizes, basal diameter of secondary rhinaria about 0.006–0.038 <abbrev xmlns:xlink="http://www.w3.org/1999/xlink" xlink:title="millimeter" id="ABBRID0EMYAE" xlink:type="simple">mm</abbrev>, <abbrev xmlns:xlink="http://www.w3.org/1999/xlink" xlink:title="antennal segment" id="ABBRID0EQYAE" xlink:type="simple">Ant</abbrev>. III–VI with 1–8, 2–11, 0–6 and 0–7 secondary rhinaria, respectively, along the distal part of <abbrev xmlns:xlink="http://www.w3.org/1999/xlink" xlink:title="antennal segment" id="ABBRID0EUYAE" xlink:type="simple">Ant</abbrev>. III, the middle and distal part of <abbrev xmlns:xlink="http://www.w3.org/1999/xlink" xlink:title="antennal segment" id="ABBRID0EYYAE" xlink:type="simple">Ant</abbrev>. IV, the entire length of <abbrev xmlns:xlink="http://www.w3.org/1999/xlink" xlink:title="antennal segment" id="ABBRID0E3YAE" xlink:type="simple">Ant</abbrev>. V and <abbrev xmlns:xlink="http://www.w3.org/1999/xlink" xlink:title="antennal segment" id="ABBRID0EAZAE" xlink:type="simple">Ant</abbrev>. VIb, respectively. Rostrum long, beyond hind coxae; <abbrev xmlns:xlink="http://www.w3.org/1999/xlink" xlink:title="ultimate rostral segment" id="ABBRID0EEZAE" xlink:type="simple">URS</abbrev> wedge-shaped (Figs <xref ref-type="fig" rid="F1">4</xref>, <xref ref-type="fig" rid="F2">20</xref>), with 2–3 pairs of primary setae and 10–14 accessory setae.</p><fig id="F1" position="float" orientation="portrait"><object-id xmlns:xlink="http://www.w3.org/1999/xlink" content-type="doi" xlink:type="simple">10.3897/zookeys.1182.110322.figures1-15</object-id><object-id xmlns:xlink="http://www.w3.org/1999/xlink" content-type="arpha" xlink:type="simple">EA888A2A-2461-5AF1-A2D4-C5D3BA6812C0</object-id><label>Figures 1–15.</label><caption><p><italic><tp:taxon-name><tp:taxon-name-part taxon-name-part-type="genus" reg="Sinolachnus">Sinolachnus</tp:taxon-name-part><tp:taxon-name-part taxon-name-part-type="species" reg="rubusis">rubusis</tp:taxon-name-part></tp:taxon-name></italic> Qiao &amp; Li, sp. nov. Apterous viviparous female: <bold>1</bold> dorsal view of head <bold>2</bold> antenna <bold>3</bold><abbrev xmlns:xlink="http://www.w3.org/1999/xlink" xlink:title="antennal segment" id="ABBRID0EJ1AE" xlink:type="simple">Ant</abbrev>. II, distal reticulations and setae shown <bold>4</bold><abbrev xmlns:xlink="http://www.w3.org/1999/xlink" xlink:title="ultimate rostral segment" id="ABBRID0EP1AE" xlink:type="simple">URS</abbrev><bold>5</bold> mesosternal furca <bold>6</bold> hind first tarsal segment <bold>7</bold> spinulose imbrications and setae on abdominal tergites <bold>8</bold> siphunculus <bold>9</bold> cauda <bold>10</bold> anal plate. Alate viviparous female: <bold>11</bold> antenna <bold>12</bold> fore wing <bold>13</bold> reticulations and setae on abdominal tergites <bold>14</bold> cauda <bold>15</bold> anal plate. Scale bars: 0.10 <abbrev xmlns:xlink="http://www.w3.org/1999/xlink" xlink:title="millimeter" id="ABBRID0EJ2AE" xlink:type="simple">mm</abbrev> (<bold>1–11, 13–15</bold>); 0.50 <abbrev xmlns:xlink="http://www.w3.org/1999/xlink" xlink:title="millimeter" id="ABBRID0EP2AE" xlink:type="simple">mm</abbrev> (<bold>12</bold>). (All figures were drawn according to type material No. 37534).</p></caption><graphic xmlns:xlink="http://www.w3.org/1999/xlink" xlink:href="zookeys-1182-135_article-110322__-g001.jpg" position="float" orientation="portrait" xlink:type="simple" id="oo_920260.jpg"><uri content-type="original_file" xlink:type="simple">https://binary.pensoft.net/fig/920260</uri></graphic></fig><fig id="F2" position="float" orientation="portrait"><object-id xmlns:xlink="http://www.w3.org/1999/xlink" content-type="doi" xlink:type="simple">10.3897/zookeys.1182.110322.figures16-27</object-id><object-id xmlns:xlink="http://www.w3.org/1999/xlink" content-type="arpha" xlink:type="simple">4E48973D-84E2-5F21-A50D-CA79ED06CD86</object-id><label>Figures 16–27.</label><caption><p><italic><tp:taxon-name><tp:taxon-name-part taxon-name-part-type="genus" reg="Sinolachnus">Sinolachnus</tp:taxon-name-part><tp:taxon-name-part taxon-name-part-type="species" reg="rubusis">rubusis</tp:taxon-name-part></tp:taxon-name></italic> Qiao &amp; Li, sp. nov. Apterous viviparous female: <bold>16</bold> dorsal view of body with large fused sclerites <bold>17</bold> dorsal view of body with scattered sclerites <bold>18</bold> dorsal view of head <bold>19</bold> antenna <bold>20</bold><abbrev xmlns:xlink="http://www.w3.org/1999/xlink" xlink:title="ultimate rostral segment" id="ABBRID0EX3AE" xlink:type="simple">URS</abbrev><bold>21</bold> mesosternal furca <bold>22</bold> hind tarsi and claws <bold>23</bold> spinulose imbrications on abdominal tergites <bold>24</bold> siphunculus <bold>25</bold> cauda <bold>26</bold> anal plate <bold>27</bold> genital plate. Scale bars: 1.00 <abbrev xmlns:xlink="http://www.w3.org/1999/xlink" xlink:title="millimeter" id="ABBRID0EJ4AE" xlink:type="simple">mm</abbrev> (<bold>16, 17</bold>); 0.10 <abbrev xmlns:xlink="http://www.w3.org/1999/xlink" xlink:title="millimeter" id="ABBRID0EP4AE" xlink:type="simple">mm</abbrev> (<bold>18–27</bold>). (All figures were photographed according to type material No. 37534)</p></caption><graphic xmlns:xlink="http://www.w3.org/1999/xlink" xlink:href="zookeys-1182-135_article-110322__-g002.jpg" position="float" orientation="portrait" xlink:type="simple" id="oo_920261.jpg"><uri content-type="original_file" xlink:type="simple">https://binary.pensoft.net/fig/920261</uri></graphic></fig><p><bold><italic>Thorax.</italic></bold> Pronotum and mesonotum with a few scattered spinules; metanotum with spinulose imbrications and small scattered sclerites, pleural and marginal sclerites sometimes fused. Dorsal setae numerous, fine and pointed. Mesosternal furca with a short stem (Figs <xref ref-type="fig" rid="F1">5</xref>, <xref ref-type="fig" rid="F2">21</xref>). Legs normal, with long and pointed setae. First tarsal chaetotaxy: 12–16, 9–14, 8–10; first fore tarsal segments with 6–9 peg-like setae and 5–8 long setae, first mid-tarsal segments with 3–6 peg-like setae and 5–9 long setae, first hind tarsal segments with 1–3 peg-like setae and 6–9 long setae.</p><p><bold><italic>Abdomen.</italic></bold> Abdominal tergites I–VI with spinulose imbrications (Figs <xref ref-type="fig" rid="F1">7</xref>, <xref ref-type="fig" rid="F2">23</xref>), tergites VII, VIII and venter with spinulose stripes. Abdominal tergites I–III with a few small scattered sclerites, sclerites on tergite III more obvious than tergites I and II; tergites IV–VII with scattered sclerites, pleural and marginal sclerites often incompletely fused (Fig. <xref ref-type="fig" rid="F2">16</xref>), sometimes sclerites reduced (Fig. <xref ref-type="fig" rid="F2">17</xref>); tergite VIII with a transverse band; intersegmental muscle sclerites small and dark. Dorsal setae numerous, long and pointed. Abdominal tergite VIII with 31–54 setae. Spiracles round to oval, open or closed, on brown spiracular plates. Siphunculi truncate, on dark brown seta-bearing cones, with flange and transverse striae (Figs <xref ref-type="fig" rid="F1">8</xref>, <xref ref-type="fig" rid="F2">24</xref>), surrounding by 88–142 setae. Cauda round with spinulose stripes, with 28–36 long or short setae (Figs <xref ref-type="fig" rid="F1">9</xref>, <xref ref-type="fig" rid="F2">25</xref>). Anal plate broadly round with spinules, with 66–88 long or short setae (Figs <xref ref-type="fig" rid="F1">10</xref>, <xref ref-type="fig" rid="F2">26</xref>). Genital plate transverse elliptical with spinulose stripes, with 100–129 setae (Fig. <xref ref-type="fig" rid="F2">27</xref>). Genopophyses three, each with 10–14, 9–12, 8–13 setae, respectively.</p><p><bold>Alate viviparous female</bold>: Body elongate-oval, brown in life, with dark brown siphunculi (Fig. <xref ref-type="fig" rid="F4">35</xref>).</p><p><bold><italic>Mounted specimens.</italic></bold> Head, antennae, rostral segments III–V, thorax, legs except basal half of tibiae, siphunculi, cauda, anal plate and genital plate dark brown, other parts pale brown; dorsal setae on abdominal tergites bearing dark base-sclerites. For morphometric data, see Table <xref ref-type="table" rid="T1">1</xref>.</p><p><bold><italic>Head.</italic></bold> Head dorsum smooth with an obvious dark median suture. Head with 70–88 long and pointed dorsal setae. Frons flat. Ocular tubercles well developed. Antennae almost smooth (Figs <xref ref-type="fig" rid="F1">11</xref>, <xref ref-type="fig" rid="F3">29</xref>), distal part of <abbrev xmlns:xlink="http://www.w3.org/1999/xlink" xlink:title="antennal segment" id="ABBRID0E6AAG" xlink:type="simple">Ant</abbrev>. II with polygonal reticulations and distinct on dorsal, obvious or weak on ventral; basal part of <abbrev xmlns:xlink="http://www.w3.org/1999/xlink" xlink:title="antennal segment" id="ABBRID0EDBAG" xlink:type="simple">Ant</abbrev>. III and <abbrev xmlns:xlink="http://www.w3.org/1999/xlink" xlink:title="processus terminalis" id="ABBRID0EHBAG" xlink:type="simple">PT</abbrev> with transverse striae. Antennal setae long and pointed, <abbrev xmlns:xlink="http://www.w3.org/1999/xlink" xlink:title="antennal segment" id="ABBRID0ELBAG" xlink:type="simple">Ant</abbrev>. I–VI each with 22–24, 18–29, 88–129, 21–38, 33–43, 24–32+2–3 setae, respectively; apex of <abbrev xmlns:xlink="http://www.w3.org/1999/xlink" xlink:title="processus terminalis" id="ABBRID0EPBAG" xlink:type="simple">PT</abbrev> with 4–6 short blunt setae. Primary rhinaria elliptical, <abbrev xmlns:xlink="http://www.w3.org/1999/xlink" xlink:title="antennal segment" id="ABBRID0ETBAG" xlink:type="simple">Ant</abbrev>. VI with 5 accessory rhinaria around primary rhinaria; secondary rhinaria almost round and protuberant in various sizes, basal diameter of secondary rhinaria about 0.008–0.046 <abbrev xmlns:xlink="http://www.w3.org/1999/xlink" xlink:title="millimeter" id="ABBRID0EXBAG" xlink:type="simple">mm</abbrev>, <abbrev xmlns:xlink="http://www.w3.org/1999/xlink" xlink:title="antennal segment" id="ABBRID0E2BAG" xlink:type="simple">Ant</abbrev>. III–VI with 29–54, 5–18, 3–14, 4–8 secondary rhinaria respectively along the entire length of <abbrev xmlns:xlink="http://www.w3.org/1999/xlink" xlink:title="antennal segment" id="ABBRID0E6BAG" xlink:type="simple">Ant</abbrev>. III–V and base of <abbrev xmlns:xlink="http://www.w3.org/1999/xlink" xlink:title="antennal segment" id="ABBRID0EDCAG" xlink:type="simple">Ant</abbrev>. VI. Rostrum long, reaching hind coxae; <abbrev xmlns:xlink="http://www.w3.org/1999/xlink" xlink:title="ultimate rostral segment" id="ABBRID0EHCAG" xlink:type="simple">URS</abbrev> wedge-shaped, with 3 pairs of primary setae and 9–12 accessory setae.</p><p><bold><italic>Thorax.</italic></bold> Legs normal, with long and pointed setae. First tarsal chaetotaxy: 10–15, 10, 6–9; first fore tarsal segments with 6–11 peg-like setae and 4 or 5 long setae, first mid-tarsal segments with 4 or 5 peg-like setae and 5 or 6 long setae, first hind tarsal segments with 2 peg-like setae and 4–7 long setae. Wings with scaly imbrications entirely (Fig. <xref ref-type="fig" rid="F3">28</xref>); campaniform sensilla near the base of subcosta slightly protuberant (Fig. <xref ref-type="fig" rid="F3">30</xref>), fore wings and hind wings with 10–13 and 11–20 campaniform sensilla on basal part, respectively; fore wings with pale media twice branched and faint on basal part (Fig. <xref ref-type="fig" rid="F1">12</xref>), pterostigma with 25–27 setae; hind wings with two oblique veins.</p><fig id="F3" position="float" orientation="portrait"><object-id xmlns:xlink="http://www.w3.org/1999/xlink" content-type="doi" xlink:type="simple">10.3897/zookeys.1182.110322.figures28-33</object-id><object-id xmlns:xlink="http://www.w3.org/1999/xlink" content-type="arpha" xlink:type="simple">10C3EAE2-284B-5E3A-A013-D998AFA43F44</object-id><label>Figures 28–33.</label><caption><p><italic><tp:taxon-name><tp:taxon-name-part taxon-name-part-type="genus" reg="Sinolachnus">Sinolachnus</tp:taxon-name-part><tp:taxon-name-part taxon-name-part-type="species" reg="rubusis">rubusis</tp:taxon-name-part></tp:taxon-name></italic> Qiao &amp; Li, sp. nov. Alate viviparous female: <bold>28</bold> dorsal view of body <bold>29</bold> antenna <bold>30</bold> sensilla on subcostal of fore wing <bold>31</bold> reticulations on abdominal tergites <bold>32</bold> cauda <bold>33</bold> anal plate. Scale bars: 1.00 <abbrev xmlns:xlink="http://www.w3.org/1999/xlink" xlink:title="millimeter" id="ABBRID0E4DAG" xlink:type="simple">mm</abbrev> (<bold>28</bold>); 0.10 <abbrev xmlns:xlink="http://www.w3.org/1999/xlink" xlink:title="millimeter" id="ABBRID0EDEAG" xlink:type="simple">mm</abbrev> (<bold>29–33</bold>). (All figures were photographed according to type material No. 37534)</p></caption><graphic xmlns:xlink="http://www.w3.org/1999/xlink" xlink:href="zookeys-1182-135_article-110322__-g003.jpg" position="float" orientation="portrait" xlink:type="simple" id="oo_920262.jpg"><uri content-type="original_file" xlink:type="simple">https://binary.pensoft.net/fig/920262</uri></graphic></fig><p><bold><italic>Abdomen.</italic></bold> Abdominal tergites smooth, tergites I–VI with polygonal reticulations (Figs <xref ref-type="fig" rid="F1">13</xref>, <xref ref-type="fig" rid="F3">31</xref>), tergites VII, VIII and venter with spinulose stripes. Abdominal tergites II–IV each with 1 pair of marginal sclerites, sclerites on tergite IV relatively smaller, tergite VIII with a transverse band; intersegmental muscle sclerites small and dark. Dorsal setae on abdomen long and pointed, relatively sparse than on venter. Abdominal tergite VIII with 29–33 setae. Spiracles round and closed, on brown spiracular plates. Siphunculi truncate, on dark brown seta-bearing cones, with flange and transverse striae, surrounding by 123–156 setae. Cauda elliptical with spinulose stripes, with 26–30 long or short setae (Figs <xref ref-type="fig" rid="F1">14</xref>, <xref ref-type="fig" rid="F3">32</xref>). Anal plate broadly round with spinules, with 54–64 setae (Figs <xref ref-type="fig" rid="F1">15</xref>, <xref ref-type="fig" rid="F3">33</xref>). Genital plate transverse elliptical with spinulose stripes, with 87–105 setae. Genopophyses three, each with 12, 14, 12 setae.</p></tp:treatment-sec><tp:treatment-sec sec-type="distribution" id="SECID0ENFAG"><title>Distribution.</title><p>China (Shaanxi, Sichuan).</p></tp:treatment-sec><tp:treatment-sec sec-type="host" id="SECID0ESFAG"><title>Host plant.</title><p><italic><tp:taxon-name><tp:taxon-name-part taxon-name-part-type="genus" reg="Rubus">Rubus</tp:taxon-name-part></tp:taxon-name></italic> sp. (<tp:taxon-name><tp:taxon-name-part taxon-name-part-type="family">Rosaceae</tp:taxon-name-part></tp:taxon-name>).</p></tp:treatment-sec><tp:treatment-sec sec-type="biology" id="SECID0EEGAG"><title>Biology.</title><p>The species feeds on roots of host plants and was visited by ants.</p></tp:treatment-sec><tp:treatment-sec sec-type="comments" id="SECID0EJGAG"><title>Comments.</title><p>Apterae of the new species are related to <italic><tp:taxon-name><tp:taxon-name-part taxon-name-part-type="genus" reg="Sinolachnus">Sinolachnus</tp:taxon-name-part><tp:taxon-name-part taxon-name-part-type="species" reg="rubi">rubi</tp:taxon-name-part></tp:taxon-name></italic> in having abdominal tergites with scattered sclerites and sometimes fused. <italic><tp:taxon-name><tp:taxon-name-part taxon-name-part-type="genus" reg="Sinolachnus">Sinolachnus</tp:taxon-name-part><tp:taxon-name-part taxon-name-part-type="species" reg="rubi">rubi</tp:taxon-name-part></tp:taxon-name></italic> was originally regarded as a member of <italic><tp:taxon-name><tp:taxon-name-part taxon-name-part-type="genus" reg="Maculolachnus">Maculolachnus</tp:taxon-name-part></tp:taxon-name></italic>, but transferred to <italic><tp:taxon-name><tp:taxon-name-part taxon-name-part-type="genus" reg="Sinolachnus">Sinolachnus</tp:taxon-name-part></tp:taxon-name></italic> by <xref ref-type="bibr" rid="B5">Kanturski et al. (2022</xref> [2023]). Based on the detailed description, the new species obviously differs from <italic><tp:taxon-name><tp:taxon-name-part taxon-name-part-type="genus" reg="Sinolachnus">S.</tp:taxon-name-part><tp:taxon-name-part taxon-name-part-type="species" reg="rubi">rubi</tp:taxon-name-part></tp:taxon-name></italic> as follows: femora and basal half of tibiae pale yellowish-brown, distal half of tibiae dark brown (the latter: basal half of femora slightly pale, distal half of femora and tibiae dark brown); <abbrev xmlns:xlink="http://www.w3.org/1999/xlink" xlink:title="basal width of first hind tarsal segment" id="ABBRID0ECIAG" xlink:type="simple">HT Ib</abbrev> 2.26–3.47 times as long as <abbrev xmlns:xlink="http://www.w3.org/1999/xlink" xlink:title="dorsal length of first hind tarsal segment" id="ABBRID0EGIAG" xlink:type="simple">HT Id</abbrev> (the latter: 1.80–2.00 times); <abbrev xmlns:xlink="http://www.w3.org/1999/xlink" xlink:title="second hind tarsal segment" id="ABBRID0EKIAG" xlink:type="simple">HT II</abbrev> 0.31–0.37 <abbrev xmlns:xlink="http://www.w3.org/1999/xlink" xlink:title="millimeter" id="ABBRID0EOIAG" xlink:type="simple">mm</abbrev> in length, <abbrev xmlns:xlink="http://www.w3.org/1999/xlink" xlink:title="ultimate rostral segment" id="ABBRID0ESIAG" xlink:type="simple">URS</abbrev> 0.65–0.81 times as long as <abbrev xmlns:xlink="http://www.w3.org/1999/xlink" xlink:title="second hind tarsal segment" id="ABBRID0EWIAG" xlink:type="simple">HT II</abbrev> (the latter: <abbrev xmlns:xlink="http://www.w3.org/1999/xlink" xlink:title="second hind tarsal segment" id="ABBRID0E1IAG" xlink:type="simple">HT II</abbrev> 0.23–0.28 <abbrev xmlns:xlink="http://www.w3.org/1999/xlink" xlink:title="millimeter" id="ABBRID0E5IAG" xlink:type="simple">mm</abbrev> in length, <abbrev xmlns:xlink="http://www.w3.org/1999/xlink" xlink:title="ultimate rostral segment" id="ABBRID0ECJAG" xlink:type="simple">URS</abbrev> 0.83–0.96 times as long as <abbrev xmlns:xlink="http://www.w3.org/1999/xlink" xlink:title="second hind tarsal segment" id="ABBRID0EGJAG" xlink:type="simple">HT II</abbrev>); abdominal tergites I–III with a few small scattered sclerites, tergites IV–VII with scattered sclerites, pleural and marginal sclerites often incompletely fused (the latter: abdominal tergites with many small scattered sclerites, often fused in spinal parts, form bands on tergites I and VII), tergite VIII with 31–54 setae (the latter: 18–20 setae). In addition, two mentioned species specially infest <italic><tp:taxon-name><tp:taxon-name-part taxon-name-part-type="genus" reg="Rubus">Rubus</tp:taxon-name-part></tp:taxon-name></italic> sp., the new species feeds on roots of host plants, while <italic><tp:taxon-name><tp:taxon-name-part taxon-name-part-type="genus" reg="Sinolachnus">S.</tp:taxon-name-part><tp:taxon-name-part taxon-name-part-type="species" reg="rubi">rubi</tp:taxon-name-part></tp:taxon-name></italic> was recorded from apical stems.</p></tp:treatment-sec><tp:treatment-sec><!--Section generated to contain objects referenced in tp:taxon-treatment.--><fig id="F4" position="float" orientation="portrait"><object-id xmlns:xlink="http://www.w3.org/1999/xlink" content-type="doi" xlink:type="simple">10.3897/zookeys.1182.110322.figures34-35</object-id><object-id xmlns:xlink="http://www.w3.org/1999/xlink" content-type="arpha" xlink:type="simple">A94B6E0E-C8CE-596F-AB02-B9314E04FA84</object-id><label>Figures 34–35.</label><caption><p><italic><tp:taxon-name><tp:taxon-name-part taxon-name-part-type="genus" reg="Sinolachnus">Sinolachnus</tp:taxon-name-part><tp:taxon-name-part taxon-name-part-type="species" reg="rubusis">rubusis</tp:taxon-name-part></tp:taxon-name></italic> Qiao &amp; Li, sp. nov. <bold>34</bold> a colony on the root of the host, visited by ants <bold>35</bold> alate viviparous female.</p></caption><graphic xmlns:xlink="http://www.w3.org/1999/xlink" xlink:href="zookeys-1182-135_article-110322__-g004.jpg" position="float" orientation="portrait" xlink:type="simple" id="oo_920263.jpg"><uri content-type="original_file" xlink:type="simple">https://binary.pensoft.net/fig/920263</uri></graphic></fig></tp:treatment-sec><ref-list><ref id="B5"><mixed-citation xmlns:xlink="http://www.w3.org/1999/xlink" xlink:type="simple"><person-group><name name-style="western"><surname>Kanturski</surname><given-names>M</given-names></name><name name-style="western"><surname>Yeh</surname><given-names>HT</given-names></name><name name-style="western"><surname>Lee</surname><given-names>Y</given-names></name></person-group> (<year>2022</year>) <article-title>Morphology, taxonomy, and systematic position of the enigmatic aphid genus <italic><tp:taxon-name><tp:taxon-name-part taxon-name-part-type="genus">Sinolachnus</tp:taxon-name-part></tp:taxon-name></italic> (<tp:taxon-name><tp:taxon-name-part taxon-name-part-type="order">Hemiptera</tp:taxon-name-part></tp:taxon-name>: <tp:taxon-name><tp:taxon-name-part taxon-name-part-type="family">Aphididae</tp:taxon-name-part></tp:taxon-name>, <tp:taxon-name><tp:taxon-name-part taxon-name-part-type="subfamily">Lachninae</tp:taxon-name-part></tp:taxon-name>).</article-title><source>The European Zoological Journal</source><volume>90</volume> [<issue>2023</issue>]: <fpage>10</fpage>–<lpage>59</lpage>. <ext-link xlink:href="10.1080/24750263.2022.2157897" ext-link-type="doi" xlink:type="simple">https://doi.org/10.1080/24750263.2022.2157897</ext-link></mixed-citation></ref></ref-list></tp:taxon-treatment>
