# Supplementary material for: ﻿Two new species of Sinolachnus Hille Ris Lambers (Hemiptera, Aphididae, Lachninae) from China
Source: Zookeys. 2023 Oct 12;1182:135–51. doi: 10.3897/zookeys.1182.110322 (PMC10587776; doi:10.3897/zookeys.1182.110322)
Supplement: XML Treatment for Sinolachnus yunnanensis [file zookeys.1182.110322-treatment2.xml]

<!DOCTYPE tp:taxon-treatment
  PUBLIC "-//TaxonX//DTD Taxonomic Treatment Publishing DTD v0 20100105//EN" "tax-treatment-NSO.dtd">
<tp:taxon-treatment xmlns:tp="http://www.plazi.org/taxpub"><tp:treatment-meta><kwd-group><label>Taxon classification</label><kwd>
              <named-content content-type="kingdom">Animalia</named-content>
            </kwd><kwd>
              <named-content content-type="order">Hemiptera</named-content>
            </kwd><kwd>
              <named-content content-type="family">Aphididae</named-content>
            </kwd></kwd-group><mixed-citation publication-type="journal"><person-group><name><surname>Li</surname><given-names>Zhao-Xu</given-names></name><name><surname>Chen</surname><given-names>Jing</given-names></name><name><surname>Jiang</surname><given-names>Li-Yun</given-names></name><name><surname>Qiao</surname><given-names>Ge-Xia</given-names></name></person-group><article-title>﻿Two new species of <italic><tp:taxon-name><tp:taxon-name-part taxon-name-part-type="genus" reg="Sinolachnus">Sinolachnus</tp:taxon-name-part></tp:taxon-name></italic> Hille Ris Lambers (<tp:taxon-name><tp:taxon-name-part taxon-name-part-type="order">Hemiptera</tp:taxon-name-part></tp:taxon-name>, <tp:taxon-name><tp:taxon-name-part taxon-name-part-type="family">Aphididae</tp:taxon-name-part></tp:taxon-name>, <tp:taxon-name><tp:taxon-name-part taxon-name-part-type="subfamily">Lachninae</tp:taxon-name-part></tp:taxon-name>) from China</article-title><source>Zookeys</source><day>12</day><month>10</month><year>2023</year><volume>1182</volume><fpage>135</fpage><lpage>151</lpage><pub-id pub-id-type="doi">10.3897/zookeys.1182.110322</pub-id></mixed-citation></tp:treatment-meta><tp:nomenclature><label>﻿</label><tp:taxon-name>
            <object-id xmlns:xlink="http://www.w3.org/1999/xlink" content-type="arpha" xlink:type="simple">D960AC45-D9AE-5EBC-82D5-34DF680BC0D3</object-id>
            <tp:taxon-name-part taxon-name-part-type="genus" reg="Sinolachnus">Sinolachnus</tp:taxon-name-part>
            <tp:taxon-name-part taxon-name-part-type="species" reg="yunnanensis">yunnanensis</tp:taxon-name-part>
            <object-id xmlns:xlink="http://www.w3.org/1999/xlink" content-type="zoobank" xlink:type="simple">https://zoobank.org/2CA4D6AA-7B90-4CCF-9D72-0A608A74904D</object-id>
          </tp:taxon-name><tp:taxon-authority>Qiao &amp; Li</tp:taxon-authority><tp:taxon-status xmlns:xlink="http://www.w3.org/1999/xlink" xlink:type="simple">sp. nov.</tp:taxon-status><xref ref-type="fig" rid="F5">Figs 36–45</xref><xref ref-type="fig" rid="F6">, 46–58</xref><xref ref-type="fig" rid="F7">, 59–64</xref><xref ref-type="table" rid="T2">, Table 2</xref></tp:nomenclature><tp:treatment-sec sec-type="type material" id="SECID0EWLAG"><title>Type material.</title><p><bold><italic>Holotype</italic></bold>: apterous viviparous female, CHINA: Yunnan Province (Nujiang Lisu Autonomous Prefecture, <named-content xmlns:xlink="http://www.w3.org/1999/xlink" content-type="dwc:verbatimCoordinates" xlink:type="simple"><named-content content-type="geo-json" specific-use="{&#34;type&#34;:&#34;Point&#34;,&#34;coordinates&#34;:[99.391100,26.440100]}" id="NCID0EEMAG" xlink:type="simple">26.4401°N, 99.3911°E</named-content></named-content>, alt. 2341 m), 28 July 2022, No. 54113-1-1, on <italic><tp:taxon-name><tp:taxon-name-part taxon-name-part-type="genus" reg="Elaeagnus">Elaeagnus</tp:taxon-name-part></tp:taxon-name></italic> sp., coll. S. Xu and Ying Wang; <bold><italic>Paratypes</italic></bold>: one alate viviparous female, others same as holotype; two apterous viviparous females and one alate viviparous female, CHINA: Yunnan Province (Nujiang Lisu Autonomous Prefecture, <named-content xmlns:xlink="http://www.w3.org/1999/xlink" content-type="dwc:verbatimCoordinates" xlink:type="simple"><named-content content-type="geo-json" specific-use="{&#34;type&#34;:&#34;Point&#34;,&#34;coordinates&#34;:[99.439200,26.561800]}" id="NCID0EWMAG" xlink:type="simple">26.5618°N, 99.4392°E</named-content></named-content>, alt. 2774 m), 1 August 2022, No. 54211, on <italic><tp:taxon-name><tp:taxon-name-part taxon-name-part-type="genus" reg="Elaeagnus">Elaeagnus</tp:taxon-name-part></tp:taxon-name></italic> sp., coll. S. Xu and Ying Wang; two apterous viviparous females, CHINA: Yunnan Province (Diqing Tibetan Autonomous Prefecture, <named-content xmlns:xlink="http://www.w3.org/1999/xlink" content-type="dwc:verbatimCoordinates" xlink:type="simple"><named-content content-type="geo-json" specific-use="{&#34;type&#34;:&#34;Point&#34;,&#34;coordinates&#34;:[99.237600,27.344900]}" id="NCID0EFNAG" xlink:type="simple">27.3449°N, 99.2376°</named-content></named-content>E, alt. 2529 m), 2 August 2022, No. 54223-1-1, on <italic><tp:taxon-name><tp:taxon-name-part taxon-name-part-type="genus" reg="Elaeagnus">Elaeagnus</tp:taxon-name-part></tp:taxon-name></italic> sp., coll. S. Xu and Ying Wang; two apterous viviparous females, CHINA: Yunnan Province (Diqing Tibetan Autonomous Prefecture, <named-content xmlns:xlink="http://www.w3.org/1999/xlink" content-type="dwc:verbatimCoordinates" xlink:type="simple"><named-content content-type="geo-json" specific-use="{&#34;type&#34;:&#34;Point&#34;,&#34;coordinates&#34;:[99.244800,27.340700]}" id="NCID0EUNAG" xlink:type="simple">27.3407°N, 99.2448°E</named-content></named-content>, alt. 2558 m), 2 August 2022, No. 54230-1-1, on <italic><tp:taxon-name><tp:taxon-name-part taxon-name-part-type="genus" reg="Elaeagnus">Elaeagnus</tp:taxon-name-part></tp:taxon-name></italic> sp., coll. S. Xu and Ying Wang; two apterous viviparous females, CHINA: Yunnan Province (Diqing Tibetan Autonomous Prefecture, <named-content xmlns:xlink="http://www.w3.org/1999/xlink" content-type="dwc:verbatimCoordinates" xlink:type="simple"><named-content content-type="geo-json" specific-use="{&#34;type&#34;:&#34;Point&#34;,&#34;coordinates&#34;:[99.275500,27.220900]}" id="NCID0EDOAG" xlink:type="simple">27.2209°N, 99.2755°E</named-content></named-content>, alt. 2152 m), 3 August 2022, No. 54252-1-1, on <italic><tp:taxon-name><tp:taxon-name-part taxon-name-part-type="genus" reg="Elaeagnus">Elaeagnus</tp:taxon-name-part></tp:taxon-name></italic> sp., coll. S. Xu and Ying Wang; one apterous viviparous female and one apterous nymph, CHINA: Yunnan Province (Diqing Tibetan Autonomous Prefecture, <named-content xmlns:xlink="http://www.w3.org/1999/xlink" content-type="dwc:verbatimCoordinates" xlink:type="simple"><named-content content-type="geo-json" specific-use="{&#34;type&#34;:&#34;Point&#34;,&#34;coordinates&#34;:[99.333800,27.195800]}" id="NCID0ESOAG" xlink:type="simple">27.1958°N, 99.3338°E</named-content></named-content>, alt. 2395 m), 4 August 2022, No. 54260-1-1, on <italic><tp:taxon-name><tp:taxon-name-part taxon-name-part-type="genus" reg="Elaeagnus">Elaeagnus</tp:taxon-name-part></tp:taxon-name></italic> sp., coll. S. Xu and Ying Wang; two apterous viviparous females, CHINA: Yunnan Province (Diqing Tibetan Autonomous Prefecture, <named-content xmlns:xlink="http://www.w3.org/1999/xlink" content-type="dwc:verbatimCoordinates" xlink:type="simple"><named-content content-type="geo-json" specific-use="{&#34;type&#34;:&#34;Point&#34;,&#34;coordinates&#34;:[99.330600,27.196500]}" id="NCID0EBPAG" xlink:type="simple">27.1965°N, 99.3306°E</named-content></named-content>, alt. 2347 m), 4 August 2022, No. 54271-1-1, on <italic><tp:taxon-name><tp:taxon-name-part taxon-name-part-type="genus" reg="Elaeagnus">Elaeagnus</tp:taxon-name-part></tp:taxon-name></italic> sp., coll. S. Xu and Ying Wang; two apterous viviparous females, CHINA: Yunnan Province (Diqing Tibetan Autonomous Prefecture, <named-content xmlns:xlink="http://www.w3.org/1999/xlink" content-type="dwc:verbatimCoordinates" xlink:type="simple"><named-content content-type="geo-json" specific-use="{&#34;type&#34;:&#34;Point&#34;,&#34;coordinates&#34;:[99.321000,27.197600]}" id="NCID0EQPAG" xlink:type="simple">27.1976°N, 99.3210°E</named-content></named-content>, alt. 2289 m), 4 August 2022, No. 54272-1-1, on <italic><tp:taxon-name><tp:taxon-name-part taxon-name-part-type="genus" reg="Elaeagnus">Elaeagnus</tp:taxon-name-part></tp:taxon-name></italic> sp., coll. S. Xu and Ying Wang; two apterous viviparous females, CHINA: Yunnan Province (Diqing Tibetan Autonomous Prefecture, <named-content xmlns:xlink="http://www.w3.org/1999/xlink" content-type="dwc:verbatimCoordinates" xlink:type="simple"><named-content content-type="geo-json" specific-use="{&#34;type&#34;:&#34;Point&#34;,&#34;coordinates&#34;:[99.231100,27.270800]}" id="NCID0E6PAG" xlink:type="simple">27.2708°N, 99.2311°E</named-content></named-content>, alt. 2215 m), 4 August 2022, No. 54279-1-1, on <italic><tp:taxon-name><tp:taxon-name-part taxon-name-part-type="genus" reg="Elaeagnus">Elaeagnus</tp:taxon-name-part></tp:taxon-name></italic> sp., coll. S. Xu and Ying Wang; CHINA: Yunnan Province (Lijiang City, <named-content xmlns:xlink="http://www.w3.org/1999/xlink" content-type="dwc:verbatimCoordinates" xlink:type="simple"><named-content content-type="geo-json" specific-use="{&#34;type&#34;:&#34;Point&#34;,&#34;coordinates&#34;:[100.022700,26.773100]}" id="NCID0EOQAG" xlink:type="simple">26.7731°N, 100.0227°E</named-content></named-content>, alt. 2880 m), 12 August 2022, No. 54424-1-1, on <italic><tp:taxon-name><tp:taxon-name-part taxon-name-part-type="genus" reg="Elaeagnus">Elaeagnus</tp:taxon-name-part></tp:taxon-name></italic> sp., coll. S. Xu and Ying Wang.</p></tp:treatment-sec><tp:treatment-sec sec-type="etymology" id="SECID0E1QAG"><title>Etymology.</title><p>The new species is named after its distribution location, <italic>yunnanensis</italic> being the masculine form.</p></tp:treatment-sec><tp:treatment-sec sec-type="diagnosis" id="SECID0ECRAG"><title>Diagnosis.</title><p>Body relatively small, less than 3 <abbrev xmlns:xlink="http://www.w3.org/1999/xlink" xlink:title="millimeter" id="ABBRID0EIRAG" xlink:type="simple">mm</abbrev> in length. <abbrev xmlns:xlink="http://www.w3.org/1999/xlink" xlink:title="processus terminalis" id="ABBRID0EMRAG" xlink:type="simple">PT</abbrev> with 2–6 long setae on basal part. Abdominal tergites of apterous viviparous females often with small scattered spinal sclerites and sometimes fused or unobvious. Alate viviparous females with fewer secondary rhinaria, <abbrev xmlns:xlink="http://www.w3.org/1999/xlink" xlink:title="antennal segment" id="ABBRID0EQRAG" xlink:type="simple">Ant</abbrev>. III–VI with 70–80, 14, 8, 3 secondary rhinaria, respectively; fore wings with media once branched; abdominal tergite VII with a broad transverse patch with irregular margin.</p></tp:treatment-sec><tp:treatment-sec sec-type="description" id="SECID0EURAG"><title>Description.</title><p><bold>Apterous viviparous female</bold>: Body oval, with densely long setae, reddish-brown in life (Figs <xref ref-type="fig" rid="F7">61–63</xref>), apical or whole antennae and legs, siphunculi, and a transverse patch on abdominal tergite VII dark brown.</p><p><bold><italic>Mounted specimens.</italic></bold> Head, antennae, rostral segments III–V, pronotum, mesonotum, legs, siphunculi, cauda, anal plate and genital plate dark brown; other parts pale brown; setae on metanotum and abdominal tergites, and some on venter of abdomen bearing dark base-sclerites. For morphometric data, see Table <xref ref-type="table" rid="T2">2</xref>.</p><table-wrap id="T2" position="float" orientation="portrait"><label>Table 2.</label><caption><p>Morphometric data of <italic><tp:taxon-name><tp:taxon-name-part taxon-name-part-type="genus" reg="Sinolachnus">Sinolachnus</tp:taxon-name-part><tp:taxon-name-part taxon-name-part-type="species" reg="yunnanensis">yunnanensis</tp:taxon-name-part></tp:taxon-name></italic> Qiao &amp; Li, sp. nov. (measurements in <abbrev xmlns:xlink="http://www.w3.org/1999/xlink" xlink:title="millimeter" id="ABBRID0E6SAG" xlink:type="simple">mm</abbrev>, with means in brackets).</p></caption><table id="TID0ELZAG" rules="all"><tbody><tr><th rowspan="1" colspan="1"/><th rowspan="1" colspan="1">Characters</th><th rowspan="1" colspan="1">Apterous viviparous females (<italic>N</italic> = 10)</th><th rowspan="1" colspan="1">Alate viviparous females (<italic>N</italic> = 2)</th></tr><tr><td rowspan="28" colspan="1">Length (<abbrev xmlns:xlink="http://www.w3.org/1999/xlink" xlink:title="millimeter" id="ABBRID0E6TAG" xlink:type="simple">mm</abbrev>)</td><td rowspan="1" colspan="1">Body length</td><td rowspan="1" colspan="1">1.94–2.64 (2.34)</td><td rowspan="1" colspan="1">2.45–2.49 (2.47)</td></tr><tr><td rowspan="1" colspan="1">Body width</td><td rowspan="1" colspan="1">1.15–1.68 (1.48)</td><td rowspan="1" colspan="1">0.99–1.27 (1.13)</td></tr><tr><td rowspan="1" colspan="1">Antenna</td><td rowspan="1" colspan="1">0.93–1.39 (1.17)</td><td rowspan="1" colspan="1">1.38</td></tr><tr><td rowspan="1" colspan="1"><abbrev xmlns:xlink="http://www.w3.org/1999/xlink" xlink:title="antennal segment" id="ABBRID0EFVAG" xlink:type="simple">Ant</abbrev>. I</td><td rowspan="1" colspan="1">0.09–0.12 (0.11)</td><td rowspan="1" colspan="1">0.10–0.11 (0.10)</td></tr><tr><td rowspan="1" colspan="1"><abbrev xmlns:xlink="http://www.w3.org/1999/xlink" xlink:title="antennal segment" id="ABBRID0EUVAG" xlink:type="simple">Ant</abbrev>. II</td><td rowspan="1" colspan="1">0.08–0.11 (0.10)</td><td rowspan="1" colspan="1">0.10</td></tr><tr><td rowspan="1" colspan="1"><abbrev xmlns:xlink="http://www.w3.org/1999/xlink" xlink:title="antennal segment" id="ABBRID0EDWAG" xlink:type="simple">Ant</abbrev>. III</td><td rowspan="1" colspan="1">0.33–0.52 (0.41)</td><td rowspan="1" colspan="1">0.55–0.60 (0.58)</td></tr><tr><td rowspan="1" colspan="1"><abbrev xmlns:xlink="http://www.w3.org/1999/xlink" xlink:title="antennal segment" id="ABBRID0ESWAG" xlink:type="simple">Ant</abbrev>. IV</td><td rowspan="1" colspan="1">0.11–0.19 (0.15)</td><td rowspan="1" colspan="1">0.18</td></tr><tr><td rowspan="1" colspan="1"><abbrev xmlns:xlink="http://www.w3.org/1999/xlink" xlink:title="antennal segment" id="ABBRID0EBXAG" xlink:type="simple">Ant</abbrev>. V</td><td rowspan="1" colspan="1">0.12–0.20 (0.16)</td><td rowspan="1" colspan="1">0.19</td></tr><tr><td rowspan="1" colspan="1"><abbrev xmlns:xlink="http://www.w3.org/1999/xlink" xlink:title="antennal segment" id="ABBRID0EQXAG" xlink:type="simple">Ant</abbrev>. VIb</td><td rowspan="1" colspan="1">0.13–0.17 (0.15)</td><td rowspan="1" colspan="1">0.16</td></tr><tr><td rowspan="1" colspan="1">
                    <abbrev xmlns:xlink="http://www.w3.org/1999/xlink" xlink:title="processus terminalis" id="ABBRID0E6XAG" xlink:type="simple">PT</abbrev>
                  </td><td rowspan="1" colspan="1">0.07–0.10 (0.09)</td><td rowspan="1" colspan="1">0.09</td></tr><tr><td rowspan="1" colspan="1">
                    <abbrev xmlns:xlink="http://www.w3.org/1999/xlink" xlink:title="ultimate rostral segment" id="ABBRID0EOYAG" xlink:type="simple">URS</abbrev>
                  </td><td rowspan="1" colspan="1">0.20–0.25 (0.23)</td><td rowspan="1" colspan="1">0.22–0.23 (0.22)</td></tr><tr><td rowspan="1" colspan="1">Hind femur</td><td rowspan="1" colspan="1">0.58–0.96 (0.78)</td><td rowspan="1" colspan="1">0.98–0.99 (0.99)</td></tr><tr><td rowspan="1" colspan="1">Hind tibia</td><td rowspan="1" colspan="1">1.00–1.73 (1.34)</td><td rowspan="1" colspan="1">1.76–1.78 (1.77)</td></tr><tr><td rowspan="1" colspan="1">
                    <abbrev xmlns:xlink="http://www.w3.org/1999/xlink" xlink:title="basal width of first hind tarsal segment" id="ABBRID0ERZAG" xlink:type="simple">HT Ib</abbrev>
                  </td><td rowspan="1" colspan="1">0.03–0.04 (0.04)</td><td rowspan="1" colspan="1">0.03</td></tr><tr><td rowspan="1" colspan="1">
                    <abbrev xmlns:xlink="http://www.w3.org/1999/xlink" xlink:title="dorsal length of first hind tarsal segment" id="ABBRID0EA1AG" xlink:type="simple">HT Id</abbrev>
                  </td><td rowspan="1" colspan="1">0.01–0.02 (0.01)</td><td rowspan="1" colspan="1">0.01–0.02 (0.01)</td></tr><tr><td rowspan="1" colspan="1">
                    <abbrev xmlns:xlink="http://www.w3.org/1999/xlink" xlink:title="ventral length of first hind tarsal segment" id="ABBRID0EP1AG" xlink:type="simple">HT Iv</abbrev>
                  </td><td rowspan="1" colspan="1">0.06–0.09 (0.08)</td><td rowspan="1" colspan="1">0.06–0.07 (0.07)</td></tr><tr><td rowspan="1" colspan="1">
                    <abbrev xmlns:xlink="http://www.w3.org/1999/xlink" xlink:title="second hind tarsal segment" id="ABBRID0E51AG" xlink:type="simple">HT II</abbrev>
                  </td><td rowspan="1" colspan="1">0.18–0.24 (0.21)</td><td rowspan="1" colspan="1">0.24</td></tr><tr><td rowspan="1" colspan="1">
                    <abbrev xmlns:xlink="http://www.w3.org/1999/xlink" xlink:title="basal width of siphunculus" id="ABBRID0EN2AG" xlink:type="simple">BW SIPH</abbrev>
                  </td><td rowspan="1" colspan="1">0.28–0.39 (0.35)</td><td rowspan="1" colspan="1">0.28–0.33 (0.30)</td></tr><tr><td rowspan="1" colspan="1">
                    <abbrev xmlns:xlink="http://www.w3.org/1999/xlink" xlink:title="distal width of siphunculus" id="ABBRID0E32AG" xlink:type="simple">DW SIPH</abbrev>
                  </td><td rowspan="1" colspan="1">0.08–0.09 (0.08)</td><td rowspan="1" colspan="1">0.07</td></tr><tr><td rowspan="1" colspan="1">Cauda</td><td rowspan="1" colspan="1">0.08–0.10 (0.09)</td><td rowspan="1" colspan="1">0.09–0.10 (0.09)</td></tr><tr><td rowspan="1" colspan="1">
                    <abbrev xmlns:xlink="http://www.w3.org/1999/xlink" xlink:title="basal width of cauda" id="ABBRID0EV3AG" xlink:type="simple">BW Cauda</abbrev>
                  </td><td rowspan="1" colspan="1">0.25–0.32 (0.29)</td><td rowspan="1" colspan="1">0.23–0.26 (0.24)</td></tr><tr><td rowspan="1" colspan="1">
                    <abbrev xmlns:xlink="http://www.w3.org/1999/xlink" xlink:title="basal diameter of antennal segment" id="ABBRID0EE4AG" xlink:type="simple">Ant. III BD</abbrev>
                  </td><td rowspan="1" colspan="1">0.02–0.03 (0.03)</td><td rowspan="1" colspan="1">0.03</td></tr><tr><td rowspan="1" colspan="1">
                    <abbrev xmlns:xlink="http://www.w3.org/1999/xlink" xlink:title="mid-width of hind tibia" id="ABBRID0ET4AG" xlink:type="simple">MW hind tibia</abbrev>
                  </td><td rowspan="1" colspan="1">0.05–0.07 (0.06)</td><td rowspan="1" colspan="1">0.05</td></tr><tr><td rowspan="1" colspan="1">
                    <abbrev xmlns:xlink="http://www.w3.org/1999/xlink" xlink:title="the longest seta on vertex" id="ABBRID0EC5AG" xlink:type="simple">Frontal setae</abbrev>
                  </td><td rowspan="1" colspan="1">0.09–0.12 (0.10)</td><td rowspan="1" colspan="1">0.10–0.11 (0.10)</td></tr><tr><td rowspan="1" colspan="1">
                    <abbrev xmlns:xlink="http://www.w3.org/1999/xlink" xlink:title="the longest marginal seta on abdominal tergite I" id="ABBRID0ER5AG" xlink:type="simple">Setae on Tergite I</abbrev>
                  </td><td rowspan="1" colspan="1">0.09–0.11 (0.10)</td><td rowspan="1" colspan="1">/</td></tr><tr><td rowspan="1" colspan="1">
                    <abbrev xmlns:xlink="http://www.w3.org/1999/xlink" xlink:title="the longest seta on abdominal tergite VIII" id="ABBRID0EA6AG" xlink:type="simple">Setae on Tergite VIII</abbrev>
                  </td><td rowspan="1" colspan="1">0.09–0.13 (0.11)</td><td rowspan="1" colspan="1">0.10–0.12 (0.11)</td></tr><tr><td rowspan="1" colspan="1">
                    <abbrev xmlns:xlink="http://www.w3.org/1999/xlink" xlink:title="the longest seta on antennal segment III" id="ABBRID0EP6AG" xlink:type="simple">Setae on Ant. III</abbrev>
                  </td><td rowspan="1" colspan="1">0.10–0.12 (0.10)</td><td rowspan="1" colspan="1">0.10–0.11 (0.11)</td></tr><tr><td rowspan="1" colspan="1">
                    <abbrev xmlns:xlink="http://www.w3.org/1999/xlink" xlink:title="the longest seta on hind tibia" id="ABBRID0E56AG" xlink:type="simple">Setae on Hind tibia</abbrev>
                  </td><td rowspan="1" colspan="1">0.09–0.13 (0.11)</td><td rowspan="1" colspan="1">0.10–0.12 (0.11)</td></tr><tr><td rowspan="16" colspan="1">Ratio (times)</td><td rowspan="1" colspan="1">Body length/Body width</td><td rowspan="1" colspan="1">1.47–1.69 (1.59)</td><td rowspan="1" colspan="1">1.96–2.47 (2.22)</td></tr><tr><td rowspan="1" colspan="1">Whole antenna/Body</td><td rowspan="1" colspan="1">0.45–0.55 (0.50)</td><td rowspan="1" colspan="1">0.56</td></tr><tr><td rowspan="1" colspan="1">Hind femur/<abbrev xmlns:xlink="http://www.w3.org/1999/xlink" xlink:title="antennal segment" id="ABBRID0EEBBG" xlink:type="simple">Ant</abbrev>. III</td><td rowspan="1" colspan="1">1.68–2.01 (1.88)</td><td rowspan="1" colspan="1">1.66–1.78 (1.72)</td></tr><tr><td rowspan="1" colspan="1">Hind tibia/Body</td><td rowspan="1" colspan="1">0.48–0.67 (0.57)</td><td rowspan="1" colspan="1">0.72</td></tr><tr><td rowspan="1" colspan="1"><abbrev xmlns:xlink="http://www.w3.org/1999/xlink" xlink:title="processus terminalis" id="ABBRID0E4BBG" xlink:type="simple">PT</abbrev>/<abbrev xmlns:xlink="http://www.w3.org/1999/xlink" xlink:title="antennal segment" id="ABBRID0EBCBG" xlink:type="simple">Ant</abbrev>. VIb</td><td rowspan="1" colspan="1">0.51–0.71 (0.59)</td><td rowspan="1" colspan="1">0.57</td></tr><tr><td rowspan="1" colspan="1"><abbrev xmlns:xlink="http://www.w3.org/1999/xlink" xlink:title="ultimate rostral segment" id="ABBRID0EQCBG" xlink:type="simple">URS</abbrev>/<abbrev xmlns:xlink="http://www.w3.org/1999/xlink" xlink:title="basal width of ultimate rostral segment" id="ABBRID0EUCBG" xlink:type="simple">BW URS</abbrev></td><td rowspan="1" colspan="1">3.00–3.72 (3.39)</td><td rowspan="1" colspan="1">2.93–3.55 (3.24)</td></tr><tr><td rowspan="1" colspan="1"><abbrev xmlns:xlink="http://www.w3.org/1999/xlink" xlink:title="ultimate rostral segment" id="ABBRID0ECDBG" xlink:type="simple">URS</abbrev>/<abbrev xmlns:xlink="http://www.w3.org/1999/xlink" xlink:title="second hind tarsal segment" id="ABBRID0EGDBG" xlink:type="simple">HT II</abbrev></td><td rowspan="1" colspan="1">1.03–1.15 (1.11)</td><td rowspan="1" colspan="1">0.92</td></tr><tr><td rowspan="1" colspan="1"><abbrev xmlns:xlink="http://www.w3.org/1999/xlink" xlink:title="basal width of first hind tarsal segment" id="ABBRID0EUDBG" xlink:type="simple">HT Ib</abbrev>/<abbrev xmlns:xlink="http://www.w3.org/1999/xlink" xlink:title="dorsal length of first hind tarsal segment" id="ABBRID0EYDBG" xlink:type="simple">HT Id</abbrev></td><td rowspan="1" colspan="1">2.40–3.60 (2.93)</td><td rowspan="1" colspan="1">2.07–2.82 (2.44)</td></tr><tr><td rowspan="1" colspan="1"><abbrev xmlns:xlink="http://www.w3.org/1999/xlink" xlink:title="basal width of first hind tarsal segment" id="ABBRID0EGEBG" xlink:type="simple">HT Ib</abbrev>/<abbrev xmlns:xlink="http://www.w3.org/1999/xlink" xlink:title="ventral length of first hind tarsal segment" id="ABBRID0EKEBG" xlink:type="simple">HT Iv</abbrev></td><td rowspan="1" colspan="1">0.43–0.56 (0.49)</td><td rowspan="1" colspan="1">0.47–0.48 (0.48)</td></tr><tr><td rowspan="1" colspan="1"><abbrev xmlns:xlink="http://www.w3.org/1999/xlink" xlink:title="the longest seta on vertex" id="ABBRID0EYEBG" xlink:type="simple">Frontal setae</abbrev>/<abbrev xmlns:xlink="http://www.w3.org/1999/xlink" xlink:title="basal diameter of antennal segment" id="ABBRID0E3EBG" xlink:type="simple">Ant. III BD</abbrev></td><td rowspan="1" colspan="1">3.29–4.83 (3.98)</td><td rowspan="1" colspan="1">3.75</td></tr><tr><td rowspan="1" colspan="1"><abbrev xmlns:xlink="http://www.w3.org/1999/xlink" xlink:title="the longest marginal seta on abdominal tergite I" id="ABBRID0EKFBG" xlink:type="simple">Setae on Tergite I</abbrev>/<abbrev xmlns:xlink="http://www.w3.org/1999/xlink" xlink:title="basal diameter of antennal segment" id="ABBRID0EOFBG" xlink:type="simple">Ant. III BD</abbrev></td><td rowspan="1" colspan="1">3.07–4.58 (3.82)</td><td rowspan="1" colspan="1">/</td></tr><tr><td rowspan="1" colspan="1"><abbrev xmlns:xlink="http://www.w3.org/1999/xlink" xlink:title="the longest seta on abdominal tergite VIII" id="ABBRID0E3FBG" xlink:type="simple">Setae on Tergite VIII</abbrev>/<abbrev xmlns:xlink="http://www.w3.org/1999/xlink" xlink:title="basal diameter of antennal segment" id="ABBRID0EAGBG" xlink:type="simple">Ant. III BD</abbrev></td><td rowspan="1" colspan="1">3.61–5.33 (4.24)</td><td rowspan="1" colspan="1">4.14</td></tr><tr><td rowspan="1" colspan="1"><abbrev xmlns:xlink="http://www.w3.org/1999/xlink" xlink:title="the longest seta on antennal segment III" id="ABBRID0EOGBG" xlink:type="simple">Setae on Ant. III</abbrev>/<abbrev xmlns:xlink="http://www.w3.org/1999/xlink" xlink:title="basal diameter of antennal segment" id="ABBRID0ESGBG" xlink:type="simple">Ant. III BD</abbrev></td><td rowspan="1" colspan="1">3.19–4.86 (4.07)</td><td rowspan="1" colspan="1">3.93</td></tr><tr><td rowspan="1" colspan="1"><abbrev xmlns:xlink="http://www.w3.org/1999/xlink" xlink:title="the longest seta on hind tibia" id="ABBRID0EAHBG" xlink:type="simple">Setae on Hind tibia</abbrev>/<abbrev xmlns:xlink="http://www.w3.org/1999/xlink" xlink:title="mid-width of hind tibia" id="ABBRID0EEHBG" xlink:type="simple">MW hind tibia</abbrev></td><td rowspan="1" colspan="1">1.48–2.14 (1.77)</td><td rowspan="1" colspan="1">1.91–2.30 (2.10)</td></tr><tr><td rowspan="1" colspan="1"><abbrev xmlns:xlink="http://www.w3.org/1999/xlink" xlink:title="distal width of siphunculus" id="ABBRID0ESHBG" xlink:type="simple">DW SIPH</abbrev>/<abbrev xmlns:xlink="http://www.w3.org/1999/xlink" xlink:title="basal width of siphunculus" id="ABBRID0EWHBG" xlink:type="simple">BW SIPH</abbrev></td><td rowspan="1" colspan="1">0.20–0.28 (0.23)</td><td rowspan="1" colspan="1">0.25</td></tr><tr><td rowspan="1" colspan="1">Cauda/<abbrev xmlns:xlink="http://www.w3.org/1999/xlink" xlink:title="basal width of cauda" id="ABBRID0EEIBG" xlink:type="simple">BW Cauda</abbrev></td><td rowspan="1" colspan="1">0.28–0.32 (0.30)</td><td rowspan="1" colspan="1">0.37–0.40 (0.39)</td></tr></tbody></table></table-wrap><p><bold><italic>Head.</italic></bold> Head dorsum smooth, with an obvious dark median suture. Head with 104–137 long and pointed dorsal setae. Frons round. Ocular tubercles well developed (Figs <xref ref-type="fig" rid="F5">36</xref>, <xref ref-type="fig" rid="F6">47</xref>). Antennae almost smooth (Figs <xref ref-type="fig" rid="F5">37</xref>, <xref ref-type="fig" rid="F6">48</xref>), basal part of <abbrev xmlns:xlink="http://www.w3.org/1999/xlink" xlink:title="antennal segment" id="ABBRID0EEJBG" xlink:type="simple">Ant</abbrev>. III and <abbrev xmlns:xlink="http://www.w3.org/1999/xlink" xlink:title="processus terminalis" id="ABBRID0EIJBG" xlink:type="simple">PT</abbrev> with transverse striae. Antennal setae fine, long and pointed, <abbrev xmlns:xlink="http://www.w3.org/1999/xlink" xlink:title="antennal segment" id="ABBRID0EMJBG" xlink:type="simple">Ant</abbrev>. I–VI each with 22–30, 28–35, 106–131, 27–38, 29–40, 28–36+3–8 setae, respectively; <abbrev xmlns:xlink="http://www.w3.org/1999/xlink" xlink:title="processus terminalis" id="ABBRID0EQJBG" xlink:type="simple">PT</abbrev> with 5 short blunt setae at apex. Primary rhinaria round, <abbrev xmlns:xlink="http://www.w3.org/1999/xlink" xlink:title="antennal segment" id="ABBRID0EUJBG" xlink:type="simple">Ant</abbrev>. VI with 4 or 5 accessory rhinaria around primary rhinaria; secondary rhinaria often absent, <abbrev xmlns:xlink="http://www.w3.org/1999/xlink" xlink:title="antennal segment" id="ABBRID0EYJBG" xlink:type="simple">Ant</abbrev>. III and IV with 1 or 2, <abbrev xmlns:xlink="http://www.w3.org/1999/xlink" xlink:title="antennal segment" id="ABBRID0E3JBG" xlink:type="simple">Ant</abbrev>. VI with 1 round and protuberant secondary rhinarium occasionally. Rostrum long, reach abdominal segment V; <abbrev xmlns:xlink="http://www.w3.org/1999/xlink" xlink:title="ultimate rostral segment" id="ABBRID0EAKBG" xlink:type="simple">URS</abbrev> elongate wedge-shaped (Figs <xref ref-type="fig" rid="F5">38</xref>, <xref ref-type="fig" rid="F6">49</xref>), with 3 pairs of primary setae and 18–26 accessory setae.</p><fig id="F4" position="float" orientation="portrait"><object-id xmlns:xlink="http://www.w3.org/1999/xlink" content-type="doi" xlink:type="simple">10.3897/zookeys.1182.110322.figures34-35</object-id><object-id xmlns:xlink="http://www.w3.org/1999/xlink" content-type="arpha" xlink:type="simple">A94B6E0E-C8CE-596F-AB02-B9314E04FA84</object-id><label>Figures 34–35.</label><caption><p><italic><tp:taxon-name><tp:taxon-name-part taxon-name-part-type="genus" reg="Sinolachnus">Sinolachnus</tp:taxon-name-part><tp:taxon-name-part taxon-name-part-type="species" reg="rubusis">rubusis</tp:taxon-name-part></tp:taxon-name></italic> Qiao &amp; Li, sp. nov. <bold>34</bold> a colony on the root of the host, visited by ants <bold>35</bold> alate viviparous female.</p></caption><graphic xmlns:xlink="http://www.w3.org/1999/xlink" xlink:href="zookeys-1182-135_article-110322__-g004.jpg" position="float" orientation="portrait" xlink:type="simple" id="oo_920263.jpg"><uri content-type="original_file" xlink:type="simple">https://binary.pensoft.net/fig/920263</uri></graphic></fig><fig id="F5" position="float" orientation="portrait"><object-id xmlns:xlink="http://www.w3.org/1999/xlink" content-type="doi" xlink:type="simple">10.3897/zookeys.1182.110322.figures36-45</object-id><object-id xmlns:xlink="http://www.w3.org/1999/xlink" content-type="arpha" xlink:type="simple">0CC63896-8FA2-54CB-BF8E-3ED0BF798B5D</object-id><label>Figures 36–45.</label><caption><p><italic><tp:taxon-name><tp:taxon-name-part taxon-name-part-type="genus" reg="Sinolachnus">Sinolachnus</tp:taxon-name-part><tp:taxon-name-part taxon-name-part-type="species" reg="yunnanensis">yunnanensis</tp:taxon-name-part></tp:taxon-name></italic> Qiao &amp; Li, sp. nov. Apterous viviparous female: <bold>36</bold> dorsal view of head <bold>37</bold> antenna <bold>38</bold><abbrev xmlns:xlink="http://www.w3.org/1999/xlink" xlink:title="ultimate rostral segment" id="ABBRID0EBMBG" xlink:type="simple">URS</abbrev><bold>39</bold> mesosternal furca <bold>40</bold> hind first tarsal segment <bold>41</bold> reticulations and setae bearing dark base-sclerites on spinal part of abdominal tergites <bold>42</bold> siphunculus <bold>43</bold> cauda. Alate viviparous female: <bold>44</bold> antenna <bold>45</bold> fore wing. Scale bars: 0.10 <abbrev xmlns:xlink="http://www.w3.org/1999/xlink" xlink:title="millimeter" id="ABBRID0ETMBG" xlink:type="simple">mm</abbrev> (<bold>36–44</bold>); 0.50 <abbrev xmlns:xlink="http://www.w3.org/1999/xlink" xlink:title="millimeter" id="ABBRID0EZMBG" xlink:type="simple">mm</abbrev> (<bold>45</bold>). (Figs <xref ref-type="fig" rid="F5">36</xref>, <xref ref-type="fig" rid="F5">37</xref> and <xref ref-type="fig" rid="F5">40</xref> were drawn according to type material No. 54272, Figs <xref ref-type="fig" rid="F5">38</xref> and <xref ref-type="fig" rid="F5">39</xref> according to No. 54223, Fig. <xref ref-type="fig" rid="F5">41</xref> according to No. 54224, Figs <xref ref-type="fig" rid="F5">42–44</xref> according to No. 54211, Fig. <xref ref-type="fig" rid="F5">45</xref> according to No. 54113)</p></caption><graphic xmlns:xlink="http://www.w3.org/1999/xlink" xlink:href="zookeys-1182-135_article-110322__-g005.jpg" position="float" orientation="portrait" xlink:type="simple" id="oo_920264.jpg"><uri content-type="original_file" xlink:type="simple">https://binary.pensoft.net/fig/920264</uri></graphic></fig><p><bold><italic>Thorax.</italic></bold> Metanotum with small scattered sclerites on spino-pleural part, and 1 pair of marginal sclerites. Dorsal setae long and pointed. Mesosternal furca with a short stem (Figs <xref ref-type="fig" rid="F5">39</xref>, <xref ref-type="fig" rid="F6">50</xref>). Legs normal, with long and pointed setae. First tarsal chaetotaxy: 9–12, 8–10, 5–8; first fore tarsal segments with 3–7 peg-like setae and 3–7 long setae, first mid-tarsal segments with 2–4 peg-like setae and 5–8 long setae, first hind tarsal segments with 0–2 peg-like setae and 4–6 long setae.</p><p><bold><italic>Abdomen.</italic></bold> Abdominal tergites I–VI with reticulations, tergites VII, VIII and venter with spinulose stripes. Abdominal tergite I and marginal part of tergite II with small scattered sclerites; tergites II–V with scattered spinal sclerites, sometimes fused (Figs <xref ref-type="fig" rid="F5">41</xref>, <xref ref-type="fig" rid="F6">52</xref>) or unobvious; tergite VI often with scattered spino-pleural sclerites, sometimes fused; tergite VII with a broad transverse patch with irregular margin; tergite VIII with a narrow band, sometimes separated in the middle; intersegmental muscle sclerites small and dark. Dorsal setae fine, long and pointed. Abdominal tergite VIII with 36–65 setae. Spiracles oval, closed, on brown spiracular plates. Siphunculi truncate, on dark brown seta-bearing cones, with flange and transverse striae (Figs <xref ref-type="fig" rid="F5">42</xref>, <xref ref-type="fig" rid="F6">53</xref>), surrounding by 135–195 setae. Cauda round with spinulose stripes, with 33–45 long or short setae (Figs <xref ref-type="fig" rid="F5">43</xref>, <xref ref-type="fig" rid="F6">54</xref>). Anal plate broadly round with spinules, with 77–95 long or short setae (Fig. <xref ref-type="fig" rid="F6">55</xref>). Genital plate transverse elliptical, anterior part slightly concaved, with spinulose stripes, with 120–148 setae (Fig. <xref ref-type="fig" rid="F6">56</xref>). Genopophyses three, each with 6–7, 6–10, 6–7 setae.</p><fig id="F6" position="float" orientation="portrait"><object-id xmlns:xlink="http://www.w3.org/1999/xlink" content-type="doi" xlink:type="simple">10.3897/zookeys.1182.110322.figures46-58</object-id><object-id xmlns:xlink="http://www.w3.org/1999/xlink" content-type="arpha" xlink:type="simple">29A0EAE5-67FE-51AC-9F05-057287847388</object-id><label>Figures 46–58.</label><caption><p><italic><tp:taxon-name><tp:taxon-name-part taxon-name-part-type="genus" reg="Sinolachnus">Sinolachnus</tp:taxon-name-part><tp:taxon-name-part taxon-name-part-type="species" reg="yunnanensis">yunnanensis</tp:taxon-name-part></tp:taxon-name></italic> Qiao &amp; Li, sp. nov. Apterous viviparous female: <bold>46</bold> dorsal view of body with large sclerites <bold>47</bold> dorsal view of head <bold>48</bold> antenna <bold>49</bold><abbrev xmlns:xlink="http://www.w3.org/1999/xlink" xlink:title="ultimate rostral segment" id="ABBRID0EVQBG" xlink:type="simple">URS</abbrev><bold>50</bold> mesosternal furca <bold>51</bold> hind tarsi and claws <bold>52</bold> reticulations and setae bearing dark base-sclerites on spinal part of abdominal tergites <bold>53</bold> siphunculus <bold>54</bold> cauda <bold>55</bold> anal plate <bold>56</bold> genital plate. Alate viviparous female: <bold>57</bold> dorsal view of body <bold>58</bold> antenna. Scale bars: 1.00 <abbrev xmlns:xlink="http://www.w3.org/1999/xlink" xlink:title="millimeter" id="ABBRID0ELRBG" xlink:type="simple">mm</abbrev> (<bold>46, 57</bold>); 0.10 <abbrev xmlns:xlink="http://www.w3.org/1999/xlink" xlink:title="millimeter" id="ABBRID0ERRBG" xlink:type="simple">mm</abbrev> (<bold>47–56, 58</bold>). (Fig. <xref ref-type="fig" rid="F6">46</xref> was photographed according to type material No. 54424, Figs <xref ref-type="fig" rid="F6">47</xref>, <xref ref-type="fig" rid="F6">48</xref>, <xref ref-type="fig" rid="F6">51</xref> and <xref ref-type="fig" rid="F6">52</xref> according to No. 54272, Figs <xref ref-type="fig" rid="F6">49</xref> and <xref ref-type="fig" rid="F6">50</xref> according to No. 54223, Figs <xref ref-type="fig" rid="F6">53</xref>, <xref ref-type="fig" rid="F6">54</xref>, <xref ref-type="fig" rid="F6">56</xref> and <xref ref-type="fig" rid="F6">58</xref> according to No. 54211, Fig. <xref ref-type="fig" rid="F6">55</xref> according to No. 54252, Fig. <xref ref-type="fig" rid="F6">57</xref> according to No. 54113)</p></caption><graphic xmlns:xlink="http://www.w3.org/1999/xlink" xlink:href="zookeys-1182-135_article-110322__-g006.jpg" position="float" orientation="portrait" xlink:type="simple" id="oo_920265.jpg"><uri content-type="original_file" xlink:type="simple">https://binary.pensoft.net/fig/920265</uri></graphic></fig><p><bold>Alate viviparous female</bold>: Body elongate oval, head and thorax blackish brown, abdomen brown in life (Fig. <xref ref-type="fig" rid="F7">64</xref>); antennae, legs, siphunculi and patches on abdominal tergites VII and VIII blackish-brown.</p><fig id="F7" position="float" orientation="portrait"><object-id xmlns:xlink="http://www.w3.org/1999/xlink" content-type="doi" xlink:type="simple">10.3897/zookeys.1182.110322.figures59-64</object-id><object-id xmlns:xlink="http://www.w3.org/1999/xlink" content-type="arpha" xlink:type="simple">665BEF31-3837-505A-8C06-0F37D255ABD3</object-id><label>Figures 59–64.</label><caption><p><italic><tp:taxon-name><tp:taxon-name-part taxon-name-part-type="genus" reg="Sinolachnus">Sinolachnus</tp:taxon-name-part><tp:taxon-name-part taxon-name-part-type="species" reg="yunnanensis">yunnanensis</tp:taxon-name-part></tp:taxon-name></italic> Qiao &amp; Li, sp. nov. <bold>59, 60</bold> host plant <bold>61–63</bold> apterous viviparous females and nymphs on stems of host plants near the ground <bold>64</bold> alate viviparous female.</p></caption><graphic xmlns:xlink="http://www.w3.org/1999/xlink" xlink:href="zookeys-1182-135_article-110322__-g007.jpg" position="float" orientation="portrait" xlink:type="simple" id="oo_920266.jpg"><uri content-type="original_file" xlink:type="simple">https://binary.pensoft.net/fig/920266</uri></graphic></fig><p><bold><italic>Mounted specimens.</italic></bold> Head, antennae, rostral segments III–V, thorax, legs except basal part of femora, siphunculi, cauda, anal plate and genital plate dark brown, other parts pale brown; dorsal and ventral setae on abdomen bearing dark base-sclerites. For morphometric data, see Table <xref ref-type="table" rid="T2">2</xref>.</p><p><bold><italic>Head.</italic></bold> Head dorsum smooth, with an obvious dark median suture. Head with 71–79 long and pointed dorsal setae. Frons flat. Ocular tubercles well developed. Antennae almost smooth (Figs <xref ref-type="fig" rid="F5">44</xref>, <xref ref-type="fig" rid="F6">58</xref>), basal part of <abbrev xmlns:xlink="http://www.w3.org/1999/xlink" xlink:title="antennal segment" id="ABBRID0EQVBG" xlink:type="simple">Ant</abbrev>. III and <abbrev xmlns:xlink="http://www.w3.org/1999/xlink" xlink:title="processus terminalis" id="ABBRID0EUVBG" xlink:type="simple">PT</abbrev> with transverse striae. Antennal setae fine, most long and pointed, few short and blunt, <abbrev xmlns:xlink="http://www.w3.org/1999/xlink" xlink:title="antennal segment" id="ABBRID0EYVBG" xlink:type="simple">Ant</abbrev>. I–VI each with 19–23, 30, 101, 33, 32, 32+7 setae, respectively; <abbrev xmlns:xlink="http://www.w3.org/1999/xlink" xlink:title="processus terminalis" id="ABBRID0E3VBG" xlink:type="simple">PT</abbrev> with 5 short blunt setae at apex. Primary rhinaria round, <abbrev xmlns:xlink="http://www.w3.org/1999/xlink" xlink:title="antennal segment" id="ABBRID0EAWBG" xlink:type="simple">Ant</abbrev>. VI with 4 accessory rhinaria around primary rhinaria; secondary rhinaria round and protuberant, <abbrev xmlns:xlink="http://www.w3.org/1999/xlink" xlink:title="antennal segment" id="ABBRID0EEWBG" xlink:type="simple">Ant</abbrev>. III–VI with 70–80, 14, 8, 3 secondary rhinaria, respectively. Rostrum long, reach abdominal segment IV; <abbrev xmlns:xlink="http://www.w3.org/1999/xlink" xlink:title="ultimate rostral segment" id="ABBRID0EIWBG" xlink:type="simple">URS</abbrev> elongate wedge-shaped, with 3 pairs of primary setae and 18 accessory setae.</p><p><bold><italic>Thorax.</italic></bold> Legs normal, with long and pointed setae. First tarsal chaetotaxy: 7–10, 6–10, 4; first fore tarsal segments with 4 or 5 peg-like setae and 3–5 long setae, first mid-tarsal segments with 2–5 peg-like setae and 4 or 5 long setae, first hind tarsal segments with none or 1 peg-like setae and 3 or 4 long setae. Wings with scaly imbrications entirely (Fig. <xref ref-type="fig" rid="F6">57</xref>); campaniform sensilla near the base of subcosta slightly protuberant, fore wings and hind wings each with 10–14 and 7–9 campaniform sensilla on basal part, respectively; fore wings with pterostigma elongate, pale media once branched and faint on basal part (Fig. <xref ref-type="fig" rid="F5">45</xref>); hind wings with two oblique veins.</p><p><bold><italic>Abdomen.</italic></bold> Abdominal tergites smooth, reticulations obvious or not; tergites VII, VIII and venter with spinulose stripes. Abdominal tergites I–III each with 1 pair of marginal sclerites, tergites V and VI with a few scattered spinal sclerites, tergite VII with a broad transverse patch with irregular margin; tergite VIII with a narrow band; intersegmental muscle sclerites small and dark. Setae on abdominal tergites fine, most long and pointed, few short and blunt, dorsal setae sparser than on venter. Abdominal tergite VIII with 28 setae. Spiracles oval and closed, on brown spiracular plates. Siphunculi truncate, on dark brown seta-bearing cones, apical with few transverse striae and flange, surrounding by 140–156 setae. Cauda round with spinulose stripes, with 32–43 long or short setae. Anal plate broadly round with spinules, with 71–78 long or short setae. Genital plate transverse elliptical with spinulose stripes, with 110–124 setae. Genopophyses three, each with 7, 8, 7 setae.</p></tp:treatment-sec><tp:treatment-sec sec-type="distribution" id="SECID0ECXBG"><title>Distribution.</title><p>China (Yunnan).</p></tp:treatment-sec><tp:treatment-sec sec-type="host" id="SECID0EHXBG"><title>Host plant.</title><p><italic><tp:taxon-name><tp:taxon-name-part taxon-name-part-type="genus" reg="Elaeagnus">Elaeagnus</tp:taxon-name-part></tp:taxon-name></italic> sp. (<tp:taxon-name><tp:taxon-name-part taxon-name-part-type="family">Elaeagnaceae</tp:taxon-name-part></tp:taxon-name>).</p></tp:treatment-sec><tp:treatment-sec sec-type="biology" id="SECID0EZXBG"><title>Biology.</title><p>The species colonizes branches and stems of host plants near the ground under ant nests.</p></tp:treatment-sec><tp:treatment-sec sec-type="comments" id="SECID0E5XBG"><title>Comments.</title><p>Apterae of the new species resemble <italic><tp:taxon-name><tp:taxon-name-part taxon-name-part-type="genus" reg="Sinolachnus">Sinolachnus</tp:taxon-name-part><tp:taxon-name-part taxon-name-part-type="species" reg="rubi">rubi</tp:taxon-name-part></tp:taxon-name></italic>, which is only known from apterous viviparous females, in having abdominal tergites with scattered spinal sclerites, sometimes fused, but differs from it as follows: body relatively small, 1.94–2.64 <abbrev xmlns:xlink="http://www.w3.org/1999/xlink" xlink:title="millimeter" id="ABBRID0EPYBG" xlink:type="simple">mm</abbrev> in length (the latter: 2.70–3.40 <abbrev xmlns:xlink="http://www.w3.org/1999/xlink" xlink:title="millimeter" id="ABBRID0ETYBG" xlink:type="simple">mm</abbrev>); <abbrev xmlns:xlink="http://www.w3.org/1999/xlink" xlink:title="antennal segment" id="ABBRID0EXYBG" xlink:type="simple">Ant</abbrev>. VI 0.50–0.66 times as long as <abbrev xmlns:xlink="http://www.w3.org/1999/xlink" xlink:title="antennal segment" id="ABBRID0E2YBG" xlink:type="simple">Ant</abbrev>. III (the latter: 0.40–0.42 times); secondary rhinaria often absent, <abbrev xmlns:xlink="http://www.w3.org/1999/xlink" xlink:title="antennal segment" id="ABBRID0E6YBG" xlink:type="simple">Ant</abbrev>. III and IV with 1 or 2, <abbrev xmlns:xlink="http://www.w3.org/1999/xlink" xlink:title="antennal segment" id="ABBRID0EDZBG" xlink:type="simple">Ant</abbrev>. VI with 1 occasionally (the latter: <abbrev xmlns:xlink="http://www.w3.org/1999/xlink" xlink:title="antennal segment" id="ABBRID0EHZBG" xlink:type="simple">Ant</abbrev>. III–VI with 1–7, 1–6, 1–5, 1–3 secondary rhinaria, respectively); <abbrev xmlns:xlink="http://www.w3.org/1999/xlink" xlink:title="the longest seta on antennal segment III" id="ABBRID0ELZBG" xlink:type="simple">Setae on Ant. III</abbrev> 3.19–4.86 times as long as <abbrev xmlns:xlink="http://www.w3.org/1999/xlink" xlink:title="basal diameter of antennal segment" id="ABBRID0EPZBG" xlink:type="simple">Ant. III BD</abbrev> (the latter: 2.12–2.75 times); <abbrev xmlns:xlink="http://www.w3.org/1999/xlink" xlink:title="ultimate rostral segment" id="ABBRID0ETZBG" xlink:type="simple">URS</abbrev> with 18–26 secondary setae (the latter: <abbrev xmlns:xlink="http://www.w3.org/1999/xlink" xlink:title="ultimate rostral segment" id="ABBRID0EXZBG" xlink:type="simple">URS</abbrev> with 11 or 12 secondary setae); Setae on Hind tibiae 1.48–2.14 times as long as <abbrev xmlns:xlink="http://www.w3.org/1999/xlink" xlink:title="mid-width of hind tibia" id="ABBRID0E2ZBG" xlink:type="simple">MW hind tibia</abbrev> (the latter: 0.90–1.20 times); <abbrev xmlns:xlink="http://www.w3.org/1999/xlink" xlink:title="basal width of first hind tarsal segment" id="ABBRID0E6ZBG" xlink:type="simple">HT Ib</abbrev> 2.40–3.60 times as long as <abbrev xmlns:xlink="http://www.w3.org/1999/xlink" xlink:title="dorsal length of first hind tarsal segment" id="ABBRID0ED1BG" xlink:type="simple">HT Id</abbrev> (the latter: 1.80–2.00 times); abdominal tergite VIII with 36–65 setae (the latter: 18–20 setae), <abbrev xmlns:xlink="http://www.w3.org/1999/xlink" xlink:title="the longest seta on abdominal tergite VIII" id="ABBRID0EH1BG" xlink:type="simple">Setae on Tergite VIII</abbrev> 3.61–5.33 times as long as <abbrev xmlns:xlink="http://www.w3.org/1999/xlink" xlink:title="basal diameter of antennal segment" id="ABBRID0EL1BG" xlink:type="simple">Ant. III BD</abbrev> (the latter: 2.70–3.40 times).</p><p>Alatae of the new species resemble <italic><tp:taxon-name><tp:taxon-name-part taxon-name-part-type="genus" reg="Sinolachnus">S.</tp:taxon-name-part><tp:taxon-name-part taxon-name-part-type="species" reg="nipponicus">nipponicus</tp:taxon-name-part></tp:taxon-name></italic>, which is only known from alate viviparous females, in having the body relatively small (body length less than 3.00 <abbrev xmlns:xlink="http://www.w3.org/1999/xlink" xlink:title="millimeter" id="ABBRID0E31BG" xlink:type="simple">mm</abbrev>), <abbrev xmlns:xlink="http://www.w3.org/1999/xlink" xlink:title="antennal segment" id="ABBRID0EA2BG" xlink:type="simple">Ant</abbrev>. III with fewer secondary rhinaria (66–88 secondary rhinaria), <abbrev xmlns:xlink="http://www.w3.org/1999/xlink" xlink:title="processus terminalis" id="ABBRID0EE2BG" xlink:type="simple">PT</abbrev> with several long setae on basal part, media of fore wings once branched, but differs from it as follows: <abbrev xmlns:xlink="http://www.w3.org/1999/xlink" xlink:title="processus terminalis" id="ABBRID0EI2BG" xlink:type="simple">PT</abbrev> 0.57 times as long as <abbrev xmlns:xlink="http://www.w3.org/1999/xlink" xlink:title="antennal segment" id="ABBRID0EM2BG" xlink:type="simple">Ant</abbrev>. VIb (the latter: 0.73–0.83 times); <abbrev xmlns:xlink="http://www.w3.org/1999/xlink" xlink:title="antennal segment" id="ABBRID0EQ2BG" xlink:type="simple">Ant</abbrev>. VIb with 32 setae (the latter: 21–23 setae); Setae on Hind tibiae 0.10–0.12 <abbrev xmlns:xlink="http://www.w3.org/1999/xlink" xlink:title="millimeter" id="ABBRID0EU2BG" xlink:type="simple">mm</abbrev> (the latter: 0.070–0.075 <abbrev xmlns:xlink="http://www.w3.org/1999/xlink" xlink:title="millimeter" id="ABBRID0EY2BG" xlink:type="simple">mm</abbrev>); abdominal tergites V and VI with few scattered spinal sclerites, tergite VII with a broad transverse patch with irregular margin (the latter: abdominal tergites I–VII without spinal and pleural patches); genital plate transverse elliptical (the latter: genital plate with irregular and divided proximal part).</p></tp:treatment-sec></tp:taxon-treatment>
